# Supplementary material for: Integrating multi-platform assembly to recover MAGs from hot spring biofilms: insights into microbial diversity, biofilm formation, and carbohydrate degradation
Source: Environ Microbiome. 2024 May 6;19:29. doi: 10.1186/s40793-024-00572-7 (PMC11071339; doi:10.1186/s40793-024-00572-7)
Supplement: Supplementary file 1 — Additional file 1: Table S1. Taxonomy of dereplicated MAGs [file 40793_2024_572_MOESM1_ESM.xlsx]

## Sheet: GTBD-tk_VS_NCBI
user_genome	BioProject	BioSample	Accession	Isolate	GTDB_Domain	GTDB_Phylum	GTDB_Class	GTDB_Order	GTDB_Family	GTDB_Genus	GTDB_Species	NCBI_Domain	NCBI_Phylum	NCBI_Class	NCBI_Order	NCBI_Family	NCBI_Genus	NCBI_Species	NCBI Taxonomy
GB_hybrid_bin.112.strict	PRJNA1012858	SAMN37334112	JAVQVT000000000	SKYGB_h_bin112	d__Bacteria	p__Cyanobacteriota	c__Cyanobacteriia	o__SKYG9	f__SKYG9	g__SKYG9	s__SKYG9 sp025054735	d__Bacteria	p__Cyanobacteria	c__	o__	f__	g__	s__	Cyanobacteria bacterium
GB_hybrid_bin.113.orig	PRJNA1012858	SAMN37334113	JAVQVU000000000	SKYGB_h_bin113	d__Bacteria	p__Chloroflexota	c__Anaerolineae	o__Aggregatilineales	f__Phototrophicaceae	g__JANWYT01	s__JANWYT01 sp025055175	d__Bacteria	p__Chloroflexi	c__Anaerolineae	o__	f__	g__	s__	Anaerolineae bacterium
GB_hybrid_bin.118.orig	PRJNA1012858	SAMN37334114	JAVQVV000000000	SKYGB_h_bin118	d__Bacteria	p__Bacteroidota	c__Bacteroidia	o__J057	f__JANWXU01	g__JANWXU01	s__JANWXU01 sp025057395	d__Bacteria	p__Bacteroidetes	c__Bacteroidia	o__	f__	g__	s__	Bacteroidia bacterium
GB_hybrid_bin.123.strict	PRJNA1012858	SAMN37334115	JAVQVW000000000	SKYGB_h_bin123	d__Bacteria	p__Chloroflexota	c__Anaerolineae	o__Thermoflexales	f__Thermoflexaceae	g__Thermoflexus	s__Thermoflexus sp025055495	d__Bacteria	p__Chloroflexi	c__Anaerolineae	o__	f__	g__	s__	Anaerolineae bacterium
GB_hybrid_bin.131.strict	PRJNA1012858	SAMN37334116	JAVQVX000000000	SKYGB_h_bin131	d__Bacteria	p__Bipolaricaulota	c__Bipolaricaulia	o__RBG-16-55-9	f__DRXL01	g__SKYB132	s__SKYB132 sp025057405	d__Bacteria	p__Candidatus_Bipolaricaulota	c__	o__	f__	g__	s__	Candidatus Bipolaricaulota bacterium
GB_hybrid_bin.139.strict	PRJNA1012858	SAMN37334117	JAVQVY000000000	SKYGB_h_bin139	d__Bacteria	p__Bacteroidota	c__Bacteroidia	o__Chitinophagales	f__Saprospiraceae	g__M3007	s__M3007 sp025056735	d__Bacteria	p__Bacteroidetes	c__Bacteroidia	o__Chitinophagales	f__Saprospiraceae	g__	s__	Saprospiraceae bacterium
GB_hybrid_bin.19.strict	PRJNA1012858	SAMN37334118	JAVQVZ000000000	SKYGB_h_bin19	d__Bacteria	p__Bacteroidota	c__Bacteroidia	o__Cytophagales	f__Thermoflexibacteraceae	g__Rhodoflexus	s__Rhodoflexus sp025057115	d__Bacteria	p__Bacteroidetes	c__Bacteroidia	o__Cytophagales	f__	g__	s__	Cytophagales bacterium
GB_hybrid_bin.2.strict	PRJNA1012858	SAMN37334119	JAVQWA000000000	SKYGB_h_bin2	d__Bacteria	p__Chloroflexota	c__Chloroflexia	o__Chloroflexales	f__Roseiflexaceae	g__Roseiflexus	s__Roseiflexus sp025055265	d__Bacteria	p__Chloroflexi	c__Chloroflexia	o__Chloroflexales	f__Roseiflexaceae	g__	s__	Roseiflexaceae bacterium
GB_hybrid_bin.21.orig	PRJNA1012858	SAMN37334120	JAVQWB000000000	SKYGB_h_bin21	d__Bacteria	p__Armatimonadota	c__Chthonomonadetes	o__Chthonomonadales	f__Chthonomonadaceae	g__JANWZQ01	s__JANWZQ01 sp025054835	d__Bacteria	p__Armatimonadetes	c__Chthonomonadetes	o__Chthonomonadales	f__Chthonomonadaceae	g__	s__	Chloroherpetonaceae bacterium
GB_hybrid_bin.33.orig	PRJNA1012858	SAMN37334121	JAVQWC000000000	SKYGB_h_bin33	d__Bacteria	p__Planctomycetota	c__Planctomycetia	o__Gemmatales	f__Gemmataceae	g__Gemmata	s__Gemmata sp025055115	d__Bacteria	p__Planctomycetes	c__Planctomycetia	o__Gemmatales	f__Gemmataceae	g__	s__	Gemmataceae bacterium
GB_hybrid_bin.39.orig	PRJNA1012858	SAMN37334122	JAVQWD000000000	SKYGB_h_bin39	d__Bacteria	p__Planctomycetota	c__Planctomycetia	o__Gemmatales	f__Gemmataceae	g__JANWYO01	s__JANWYO01 sp025055215	d__Bacteria	p__Planctomycetes	c__Planctomycetia	o__Gemmatales	f__Gemmataceae	g__	s__	Gemmataceae bacterium
GB_hybrid_bin.4.permissive	PRJNA1012858	SAMN37334123	JAVQWE000000000	SKYGB_h_bin4	d__Bacteria	p__Planctomycetota	c__Phycisphaerae	o__Tepidisphaerales	f__Tepidisphaeraceae	g__UBA2421	s__	d__Bacteria	p__Planctomycetes	c__Phycisphaerae	o__Phycisphaerales	f__	g__	s__	Phycisphaerales bacterium
GB_hybrid_bin.47.permissive	PRJNA1012858	SAMN37334124	JAVQWF000000000	SKYGB_h_bin47	d__Bacteria	p__Bdellovibrionota	c__Bdellovibrionia	o__Bdellovibrionales	f__Bdellovibrionaceae	g__JANWYU01	s__JANWYU01 sp025055135	d__Bacteria	p__Proteobacteria	c__Oligoflexia	o__Bdellovibrionales	f__Bdellovibrionaceae	g__	s__	Bdellovibrionaceae bacterium
GB_hybrid_bin.49.strict	PRJNA1012858	SAMN37334125	JAVQWG000000000	SKYGB_h_bin49	d__Bacteria	p__Chloroflexota	c__Chloroflexia	o__Chloroflexales	f__Roseiflexaceae	g__Roseiflexus	s__Roseiflexus sp025062325	d__Bacteria	p__Chloroflexi	c__Chloroflexia	o__Chloroflexales	f__Roseiflexaceae	g__	s__	Roseiflexaceae bacterium
GB_hybrid_bin.51.permissive	PRJNA1012858	SAMN37334126	JAVQWH000000000	SKYGB_h_bin51	d__Bacteria	p__Bacteroidota	c__Bacteroidia	o__SpSt-205	f__SpSt-205	g__SpSt-205	s__SpSt-205 sp025054525	d__Bacteria	p__Bacteroidetes	c__Bacteroidia	o__	f__	g__	s__	Bacteroidia bacterium
GB_hybrid_bin.56.strict	PRJNA1012858	SAMN37334127	JAVQWI000000000	SKYGB_h_bin56	d__Bacteria	p__Bacteroidota	c__Kapabacteria	o__Kapabacteriales	f__HRBIN21	g__HRBIN21	s__HRBIN21 sp025055465	d__Bacteria	p__Bacteroidetes	c__	o__	f__	g__	s__	Bacteroidetes bacterium
GB_hybrid_bin.58.orig	PRJNA1012858	SAMN37334128	JAVQWJ000000000	SKYGB_h_bin58	d__Bacteria	p__Acidobacteriota	c__Blastocatellia	o__Chloracidobacteriales	f__Chloracidobacteriaceae	g__Chloracidobacterium	s__Chloracidobacterium sp025057975	d__Bacteria	p__Acidobacteria	c__	o__	f__	g__	s__	Acidobacteria bacterium
GB_hybrid_bin.59.orig	PRJNA1012858	SAMN37334129	JAVQWK000000000	SKYGB_h_bin59	d__Bacteria	p__Pseudomonadota	c__Gammaproteobacteria	o__Steroidobacterales	f__Steroidobacteraceae	g__	s__	d__Bacteria	p__Proteobacteria	c__Gammaproteobacteria	o__	f__	g__	s__	Gammaproteobacteria bacterium
GB_hybrid_bin.6.permissive	PRJNA1012858	SAMN37334130	JAVQWL000000000	SKYGB_h_bin6	d__Bacteria	p__Aquificota	c__Aquificae	o__Aquificales	f__Aquificaceae	g__JANWVD01	s__JANWVD01 sp025057715	d__Bacteria	p__Aquificae	c__Aquificae	o__Aquificales	f__Aquificaceae	g__	s__	Aquificaceae bacterium
GB_hybrid_bin.81.orig	PRJNA1012858	SAMN37334131	JAVQWM000000000	SKYGB_h_bin81	d__Bacteria	p__Chloroflexota	c__Anaerolineae	o__Anaerolineales	f__EnvOPS12	g__UBA877	s__UBA877 sp025056515	d__Bacteria	p__Chloroflexi	c__Anaerolineae	o__Anaerolineales	f__	g__	s__	Anaerolineales bacterium
GB_hybrid_bin.87.strict	PRJNA1012858	SAMN37334132	JAVQWN000000000	SKYGB_h_bin87	d__Bacteria	p__Bacteroidota	c__Kapabacteria	o__Kapabacteriales	f__UBA4661	g__PH2015	s__PH2015 sp025055035	d__Bacteria	p__Bacteroidetes	c__	o__	f__	g__	s__	Bacteroidetes bacterium
GB_hybrid_bin.88.strict	PRJNA1012858	SAMN37334133	JAVQWO000000000	SKYGB_h_bin88	d__Bacteria	p__Planctomycetota	c__Planctomycetia	o__Gemmatales	f__Gemmataceae	g__Thermogemmata	s__Thermogemmata sp025055795	d__Bacteria	p__Planctomycetes	c__Planctomycetia	o__Gemmatales	f__Gemmataceae	g__Thermogemmata	s__	Thermogemmata sp.
GB_hybrid_bin.89.orig	PRJNA1012858	SAMN37334134	JAVQWP000000000	SKYGB_h_bin89	d__Bacteria	p__Acidobacteriota	c__Blastocatellia	o__HR10	f__HR10	g__HR10	s__HR10 sp025055075	d__Bacteria	p__Acidobacteria	c__	o__	f__	g__	s__	Acidobacteria bacterium
GB_hybrid_bin.9.permissive	PRJNA1012858	SAMN37334135	JAVQWQ000000000	SKYGB_h_bin9	d__Bacteria	p__Bacteroidota	c__Bacteroidia	o__Chitinophagales	f__LD1	g__UBA7692	s__	d__Bacteria	p__Bacteroidetes	c__Bacteroidia	o__Chitinophagales	f__	g__	s__	Chitinophagales bacterium
GB_hybrid_bin.99.strict	PRJNA1012858	SAMN37334136	JAVQWR000000000	SKYGB_h_bin99	d__Bacteria	p__Bacteroidota	c__Bacteroidia	o__Cytophagales	f__Thermoflexibacteraceae	g__Rhodoflexus	s__Rhodoflexus sp025056255	d__Bacteria	p__Bacteroidetes	c__Bacteroidia	o__Cytophagales	f__	g__	s__	Cytophagales bacterium
GB_hybridspades_bin.1.strict	PRJNA1012858	SAMN37334137	JAVQWS000000000	SKYGB_hs_bin1	d__Bacteria	p__Myxococcota	c__Polyangia	o__Polyangiales	f__Polyangiaceae	g__JANWXX01	s__JANWXX01 sp025057345	d__Bacteria	p__Proteobacteria	c__Deltaproteobacteria	o__Myxococcales	f__	g__	s__	Myxococcales bacterium
GB_hybridspades_bin.100.orig	PRJNA1012858	SAMN37334138	JAVQWT000000000	SKYGB_hs_bin100	d__Bacteria	p__Chloroflexota	c__Anaerolineae	o__J102	f__J102	g__SSF26	s__	d__Bacteria	p__Chloroflexi	c__Anaerolineae	o__	f__	g__	s__	Anaerolineae bacterium
GB_hybridspades_bin.102.permissive	PRJNA1012858	SAMN37334139	JAVQWU000000000	SKYGB_hs_bin102	d__Bacteria	p__Planctomycetota	c__Planctomycetia	o__Gemmatales	f__HRBIN36	g__HRBIN36	s__HRBIN36 sp025056555	d__Bacteria	p__Planctomycetes	c__Planctomycetia	o__Gemmatales	f__	g__	s__	Gemmatales bacterium
GB_hybridspades_bin.104.orig	PRJNA1012858	SAMN37334140	JAVQWV000000000	SKYGB_hs_bin104	d__Bacteria	p__Chloroflexota	c__Anaerolineae	o__Anaerolineales	f__EnvOPS12	g__UBA5195	s__UBA5195 sp025056175	d__Bacteria	p__Chloroflexi	c__Anaerolineae	o__Anaerolineales	f__	g__	s__	Anaerolineales bacterium
GB_hybridspades_bin.105.permissive	PRJNA1012858	SAMN37334141	JAVQWW000000000	SKYGB_hs_bin105	d__Bacteria	p__Bacteroidota	c__Kapabacteria	o__Kapabacteriales	f__NICIL-2	g__NICIL-2	s__NICIL-2 sp025055755	d__Bacteria	p__Bacteroidetes	c__	o__	f__	g__	s__	Bacteroidetes bacterium
GB_hybridspades_bin.106.permissive	PRJNA1012858	SAMN37334142	JAVQWX000000000	SKYGB_hs_bin106	d__Bacteria	p__Myxococcota	c__Polyangia	o__Polyangiales	f__Sandaracinaceae	g__JANWYL01	s__JANWYL01 sp025056955	d__Bacteria	p__Proteobacteria	c__Deltaproteobacteria	o__Myxococcales	f__Sandaracinaceae	g__	s__	Sandaracinaceae bacterium
GB_hybridspades_bin.107.orig	PRJNA1012858	SAMN37334143	JAVQWY000000000	SKYGB_hs_bin107	d__Bacteria	p__Myxococcota	c__Polyangia	o__Palsa-1104	f__JAEUJZ01	g__JANWXW01	s__JANWXW01 sp025057315	d__Bacteria	p__Proteobacteria	c__Deltaproteobacteria	o__Myxococcales	f__	g__	s__	Myxococcales bacterium
GB_hybridspades_bin.108.strict	PRJNA1012858	SAMN37334144	JAVQWZ000000000	SKYGB_hs_bin108	d__Bacteria	p__Acidobacteriota	c__Blastocatellia	o__HR10	f__J050	g__JANWZE01	s__JANWZE01 sp025054955	d__Bacteria	p__Acidobacteria	c__	o__	f__	g__	s__	Acidobacteria bacterium
GB_hybridspades_bin.110.strict	PRJNA1012858	SAMN37334145	JAVQXA000000000	SKYGB_hs_bin110	d__Bacteria	p__Chloroflexota	c__Dehalococcoidia	o__SpSt-223	f__SpSt-223	g__JANWZD01	s__JANWZD01 sp025054935	d__Bacteria	p__Chloroflexi	c__	o__	f__	g__	s__	Chloroflexi bacterium
GB_hybridspades_bin.113.strict	PRJNA1012858	SAMN37334146	JAVQXB000000000	SKYGB_hs_bin113	d__Bacteria	p__Bacteroidota	c__Bacteroidia	o__Cytophagales	f__Flammeovirgaceae	g__	s__	d__Bacteria	p__Bacteroidetes	c__Bacteroidia	o__Cytophagales	f__Flammeovirgaceae	g__	s__	Flammeovirgaceae bacterium
GB_hybridspades_bin.116.orig	PRJNA1012858	SAMN37334147	JAVQXC000000000	SKYGB_hs_bin116	d__Archaea	p__Thermoproteota	c__Nitrososphaeria	o__Nitrososphaerales	f__Nitrosocaldaceae	g__Nitrosocaldus	s__Nitrosocaldus sp025054855	d__Archaea	p__Thaumarchaeota	c__	o__	f__Candidatus_Nitrosocaldaceae	g__Candidatus_Nitrosocaldus	s__	Candidatus Nitrosocaldus sp.
GB_hybridspades_bin.121.strict	PRJNA1012858	SAMN37334148	JAVQXD000000000	SKYGB_hs_bin121	d__Bacteria	p__Acidobacteriota	c__Blastocatellia	o__Pyrinomonadales	f__Pyrinomonadaceae	g__J014	s__J014 sp025054715	d__Bacteria	p__Acidobacteria	c__	o__	f__	g__	s__	Acidobacteria bacterium
GB_hybridspades_bin.126.orig	PRJNA1012858	SAMN37334149	JAVQXE000000000	SKYGB_hs_bin126	d__Bacteria	p__Chloroflexota	c__Anaerolineae	o__Aggregatilineales	f__UBA2796	g__CP2-2F	s__CP2-2F sp025055255	d__Bacteria	p__Chloroflexi	c__Anaerolineae	o__	f__	g__	s__	Anaerolineae bacterium
GB_hybridspades_bin.127.permissive	PRJNA1012858	SAMN37334150	JAVQXF000000000	SKYGB_hs_bin127	d__Bacteria	p__Bacteroidota	c__Bacteroidia	o__Cytophagales	f__Thermonemataceae	g__Raineya	s__Raineya sp025054975	d__Bacteria	p__Bacteroidetes	c__Bacteroidia	o__Cytophagales	f__Raineyaceae	g__Raineya	s__	Raineya sp.
GB_hybridspades_bin.128.orig	PRJNA1012858	SAMN37334151	JAVQXG000000000	SKYGB_hs_bin128	d__Bacteria	p__Pseudomonadota	c__Gammaproteobacteria	o__Burkholderiales	f__Casimicrobiaceae	g__JANWWI01	s__JANWWI01 sp025056355	d__Bacteria	p__Proteobacteria	c__Gammaproteobacteria	o__Burkholderiales	f__	g__	s__	Burkholderiales bacterium
GB_hybridspades_bin.130.orig	PRJNA1012858	SAMN37334152	JAVQXH000000000	SKYGB_hs_bin130	d__Bacteria	p__Pseudomonadota	c__Gammaproteobacteria	o__Burkholderiales	f__Burkholderiaceae_B	g__Tepidimonas	s__Tepidimonas sp025054905	d__Bacteria	p__Proteobacteria	c__Gammaproteobacteria	o__Burkholderiales	f__Comamonadaceae	g__Tepidimonas	s__	Tepidimonas sp.
GB_hybridspades_bin.136.permissive	PRJNA1012858	SAMN37334153	JAVQXI000000000	SKYGB_hs_bin136	d__Bacteria	p__Patescibacteria	c__Paceibacteria	o__UBA6257	f__2-01-FULL-56-20	g__JANWZH01	s__JANWZH01 sp025054755	d__Bacteria	p__	c__	o__	f__	g__	s__	bacterium
GB_hybridspades_bin.137.orig	PRJNA1012858	SAMN37334154	JAVQXJ000000000	SKYGB_hs_bin137	d__Bacteria	p__Armatimonadota	c__HRBIN16	o__HRBIN16	f__HRBIN16	g__HRBIN16	s__HRBIN16 sp025054895	d__Bacteria	p__Armatimonadetes	c__	o__	f__	g__	s__	Armatimonadetes bacterium
GB_hybridspades_bin.139.orig	PRJNA1012858	SAMN37334155	JAVQXK000000000	SKYGB_hs_bin139	d__Bacteria	p__Bacteroidota	c__Bacteroidia	o__JANWVE01	f__JANWVE01	g__JANWVE01	s__JANWVE01 sp025056095	d__Bacteria	p__Bacteroidetes	c__Bacteroidia	o__	f__	g__	s__	Bacteroidia bacterium
GB_hybridspades_bin.14.strict	PRJNA1012858	SAMN37334156	JAVQXL000000000	SKYGB_hs_bin14	d__Bacteria	p__Chloroflexota	c__Anaerolineae	o__J036	f__J036	g__DRWP01	s__DRWP01 sp025057935	d__Bacteria	p__Chloroflexi	c__Anaerolineae	o__	f__	g__	s__	Anaerolineae bacterium
GB_hybridspades_bin.141.orig	PRJNA1012858	SAMN37334157	JAVQXM000000000	SKYGB_hs_bin141	d__Bacteria	p__Verrucomicrobiota	c__Verrucomicrobiae	o__Pedosphaerales	f__DTLC01	g__DTLC01	s__	d__Bacteria	p__Verrucomicrobia	c__Verrucomicrobiae	o__Verrucomicrobiales	f__	g__	s__	Verrucomicrobiales bacterium
GB_hybridspades_bin.15.orig	PRJNA1012858	SAMN37334158	JAVQXN000000000	SKYGB_hs_bin15	d__Bacteria	p__Bacteroidota	c__Rhodothermia	o__JANXDC01	f__JANXDC01	g__JANXDC01	s__JANXDC01 sp025059945	d__Bacteria	p__Bacteroidetes	c__	o__	f__	g__	s__	Bacteroidetes bacterium
GB_hybridspades_bin.17.strict	PRJNA1012858	SAMN37334159	JAVQXO000000000	SKYGB_hs_bin17	d__Bacteria	p__Armatimonadota	c__HRBIN16	o__HRBIN16	f__HRBIN16	g__HRBIN16	s__HRBIN16 sp025057335	d__Bacteria	p__Armatimonadetes	c__	o__	f__	g__	s__	Armatimonadetes bacterium
GB_hybridspades_bin.22.strict	PRJNA1012858	SAMN37334160	JAVQXP000000000	SKYGB_hs_bin22	d__Bacteria	p__Spirochaetota	c__Leptospirae	o__Turneriellales	f__Turneriellaceae	g__JANWWS01	s__JANWWS01 sp025055765	d__Bacteria	p__Spirochaetes	c__Spirochaetia	o__Leptospirales	f__Leptospiraceae	g__	s__	Leptospiraceae bacterium
GB_hybridspades_bin.25.permissive	PRJNA1012858	SAMN37334161	JAVQXQ000000000	SKYGB_hs_bin25	d__Bacteria	p__Bacteroidota	c__Bacteroidia	o__J057	f__JANWXU01	g__	s__	d__Bacteria	p__Bacteroidetes	c__Bacteroidia	o__	f__	g__	s__	Bacteroidia bacterium
GB_hybridspades_bin.26.orig	PRJNA1012858	SAMN37334162	JAVQXR000000000	SKYGB_hs_bin26	d__Bacteria	p__Chloroflexota	c__Anaerolineae	o__JAAEKA01	f__JAAEKA01	g__JANWYQ01	s__JANWYQ01 sp025055015	d__Bacteria	p__Chloroflexi	c__Anaerolineae	o__	f__	g__	s__	Anaerolineae bacterium
GB_hybridspades_bin.29.orig	PRJNA1012858	SAMN37334163	JAVQXS000000000	SKYGB_hs_bin29	d__Bacteria	p__Actinomycetota	c__Thermoleophilia	o__Gaiellales	f__Gaiellaceae	g__	s__	d__Bacteria	p__Actinobacteria	c__Thermoleophilia	o__	f__	g__	s__	Thermoleophilia bacterium
GB_hybridspades_bin.30.strict	PRJNA1012858	SAMN37334164	JAVQXT000000000	SKYGB_hs_bin30	d__Bacteria	p__Armatimonadota	c__Abditibacteria	o__Abditibacteriales	f__JANWYM01	g__JANWYM01	s__JANWYM01 sp025055355	d__Bacteria	p__Armatimonadetes	c__	o__Abditibacteriales	f__	g__	s__	Abditibacteriales bacterium
GB_hybridspades_bin.33.orig	PRJNA1012858	SAMN37334165	JAVQXU000000000	SKYGB_hs_bin33	d__Bacteria	p__Pseudomonadota	c__Gammaproteobacteria	o__Burkholderiales	f__Thiobacillaceae	g__JANWZL01	s__JANWZL01 sp025054655	d__Bacteria	p__Proteobacteria	c__Gammaproteobacteria	o__Burkholderiales	f__	g__	s__	Burkholderiales bacterium
GB_hybridspades_bin.36.orig	PRJNA1012858	SAMN37334166	JAVQXV000000000	SKYGB_hs_bin36	d__Bacteria	p__Chloroflexota	c__Anaerolineae	o__Anaerolineales	f__UBA6663	g__JANWXR01	s__	d__Bacteria	p__Chloroflexi	c__Anaerolineae	o__Anaerolineales	f__	g__	s__	Anaerolineales bacterium
GB_hybridspades_bin.38.orig	PRJNA1012858	SAMN37334167	JAVQXW000000000	SKYGB_hs_bin38	d__Bacteria	p__Chloroflexota	c__Anaerolineae	o__J036	f__J036	g__JAAFGM01	s__JAAFGM01 sp025056965	d__Bacteria	p__Chloroflexi	c__Anaerolineae	o__	f__	g__	s__	Anaerolineae bacterium
GB_hybridspades_bin.4.orig	PRJNA1012858	SAMN37334168	JAVQXX000000000	SKYGB_hs_bin4	d__Bacteria	p__Bipolaricaulota	c__Bipolaricaulia	o__RBG-16-55-9	f__DRXL01	g__SKYB132	s__SKYB132 sp025061735	d__Bacteria	p__Candidatus_Bipolaricaulota	c__	o__	f__	g__	s__	Candidatus Bipolaricaulota bacterium
GB_hybridspades_bin.41.orig	PRJNA1012858	SAMN37334169	JAVQXY000000000	SKYGB_hs_bin41	d__Bacteria	p__Aquificota	c__Aquificae	o__Aquificales	f__Aquificaceae	g__UBA11096	s__UBA11096 sp025056375	d__Bacteria	p__Aquificae	c__Aquificae	o__Aquificales	f__Aquificaceae	g__	s__	Aquificaceae bacterium
GB_hybridspades_bin.44.orig	PRJNA1012858	SAMN37334170	JAVQXZ000000000	SKYGB_hs_bin44	d__Bacteria	p__Pseudomonadota	c__Alphaproteobacteria	o__Acetobacterales	f__Acetobacteraceae	g__Rhodovarius	s__Rhodovarius sp025057055	d__Bacteria	p__Proteobacteria	c__Alphaproteobacteria	o__Rhodospirillales	f__Acetobacteraceae	g__Rhodovarius	s__	Rhodovarius sp.
GB_hybridspades_bin.47.strict	PRJNA1012858	SAMN37334171	JAVQYA000000000	SKYGB_hs_bin47	d__Bacteria	p__Bacteroidota	c__Bacteroidia	o__JANWVE01	f__JANWVE01	g__JANWVE01	s__JANWVE01 sp025057675	d__Bacteria	p__Bacteroidetes	c__Bacteroidia	o__	f__	g__	s__	Bacteroidia bacterium
GB_hybridspades_bin.48.orig	PRJNA1012858	SAMN37334172	JAVQYB000000000	SKYGB_hs_bin48	d__Bacteria	p__Pseudomonadota	c__Alphaproteobacteria	o__Geminicoccales	f__Geminicoccaceae	g__JANXAZ01	s__JANXAZ01 sp025062095	d__Bacteria	p__Proteobacteria	c__Alphaproteobacteria	o__Rhodospirillales	f__Geminicoccaceae	g__	s__	Geminicoccaceae bacterium
GB_hybridspades_bin.53.orig	PRJNA1012858	SAMN37334173	JAVQYC000000000	SKYGB_hs_bin53	d__Bacteria	p__Bacteroidota	c__Bacteroidia	o__Cytophagales	f__Cyclobacteriaceae	g__UBA2336	s__UBA2336 sp025055435	d__Bacteria	p__Bacteroidetes	c__Bacteroidia	o__Cytophagales	f__Cyclobacteriaceae	g__	s__	Cyclobacteriaceae bacterium
GB_hybridspades_bin.56.orig	PRJNA1012858	SAMN37334174	JAVQYD000000000	SKYGB_hs_bin56	d__Bacteria	p__Deinococcota	c__Deinococci	o__Deinococcales	f__Thermaceae	g__Thermus	s__Thermus sp000236585	d__Bacteria	p__Deinococcus-Thermus	c__Deinococci	o__Thermales	f__Thermaceae	g__Thermus	s__	Thermus sp.
GB_hybridspades_bin.57.orig	PRJNA1012858	SAMN37334175	JAVQYE000000000	SKYGB_hs_bin57	d__Bacteria	p__Pseudomonadota	c__Alphaproteobacteria	o__Geminicoccales	f__Geminicoccaceae	g__JANXAZ01	s__JANXAZ01 sp025054575	d__Bacteria	p__Proteobacteria	c__Alphaproteobacteria	o__Rhodospirillales	f__Geminicoccaceae	g__	s__	Geminicoccaceae bacterium
GB_hybridspades_bin.58.permissive	PRJNA1012858	SAMN37334176	JAVQYF000000000	SKYGB_hs_bin58	d__Archaea	p__Thermoproteota	c__Nitrososphaeria_A	o__Caldarchaeales	f__Caldarchaeaceae	g__Caldarchaeum	s__Caldarchaeum sp025054795	d__Archaea	p__Thaumarchaeota	c__	o__	f__	g__Candidatus_Caldarchaeum	s__	Candidatus Caldarchaeum sp.
GB_hybridspades_bin.59.strict	PRJNA1012858	SAMN37334177	JAVQYG000000000	SKYGB_hs_bin59	d__Bacteria	p__Verrucomicrobiota	c__Verrucomicrobiae	o__Methylacidiphilales	f__JANWVL01	g__JANWVL01	s__JANWVL01 sp025056655	d__Bacteria	p__Verrucomicrobia	c__Verrucomicrobiae	o__	f__	g__	s__	Verrucomicrobiae bacterium
GB_hybridspades_bin.6.strict	PRJNA1012858	SAMN37334178	JAVQYH000000000	SKYGB_hs_bin6	d__Bacteria	p__Myxococcota	c__Polyangia	o__Polyangiales	f__JANWZI01	g__JANWZI01	s__JANWZI01 sp025054695	d__Bacteria	p__Proteobacteria	c__Deltaproteobacteria	o__Myxococcales	f__	g__	s__	Myxococcales bacterium
GB_hybridspades_bin.60.strict	PRJNA1012858	SAMN37334179	JAVQYI000000000	SKYGB_hs_bin60	d__Bacteria	p__Verrucomicrobiota	c__Verrucomicrobiae	o__Palsa-1439	f__Palsa-1439	g__JANWVU01	s__JANWVU01 sp025056465	d__Bacteria	p__Verrucomicrobia	c__Verrucomicrobiae	o__	f__	g__	s__	Verrucomicrobiae bacterium
GB_hybridspades_bin.62.orig	PRJNA1012858	SAMN37334180	JAVQYJ000000000	SKYGB_hs_bin62	d__Bacteria	p__Chloroflexota	c__Chloroflexia	o__Chloroflexales	f__Chloroflexaceae	g__Chloroflexus	s__Chloroflexus sp025057175	d__Bacteria	p__Chloroflexi	c__Chloroflexia	o__Chloroflexales	f__Oscillochloridaceae	g__Chloroflexus	s__	Chloroflexus sp.
GB_hybridspades_bin.63.permissive	PRJNA1012858	SAMN37334181	JAVQYK000000000	SKYGB_hs_bin63	d__Bacteria	p__Chloroflexota	c__Chloroflexia	o__Chloroflexales	f__Chloroflexaceae	g__JACAEO01	s__JACAEO01 sp025057155	d__Bacteria	p__Chloroflexi	c__Chloroflexia	o__Chloroflexales	f__Oscillochloridaceae	g__	s__	Oscillochloridaceae bacterium
GB_hybridspades_bin.64.permissive	PRJNA1012858	SAMN37334182	JAVQYL000000000	SKYGB_hs_bin64	d__Bacteria	p__Acidobacteriota	c__Terriglobia	o__Bryobacterales	f__Bryobacteraceae	g__JANWXD01	s__JANWXD01 sp025055455	d__Bacteria	p__Acidobacteria	c__Acidobacteriia	o__Bryobacterales	f__	g__	s__	Bryobacterales bacterium
GB_hybridspades_bin.66.orig	PRJNA1012858	SAMN37334183	JAVQYM000000000	SKYGB_hs_bin66	d__Bacteria	p__Acidobacteriota	c__Blastocatellia	o__Chloracidobacteriales	f__JADJPF01	g__JANWYG01	s__JANWYG01 sp025057015	d__Bacteria	p__Acidobacteria	c__	o__	f__	g__	s__	Acidobacteria bacterium
GB_hybridspades_bin.68.orig	PRJNA1012858	SAMN37334184	JAVQYN000000000	SKYGB_hs_bin68	d__Bacteria	p__Deinococcota	c__Deinococci	o__Deinococcales	f__Thermaceae	g__Meiothermus	s__Meiothermus sp025056915	d__Bacteria	p__Deinococcus-Thermus	c__Deinococci	o__Thermales	f__Thermaceae	g__Meiothermus	s__	Meiothermus sp.
GB_hybridspades_bin.74.strict	PRJNA1012858	SAMN37334185	JAVQYO000000000	SKYGB_hs_bin74	d__Bacteria	p__Bacteroidota	c__Bacteroidia	o__Chitinophagales	f__UBA10324	g__JANWXQ01	s__JANWXQ01 sp025057275	d__Bacteria	p__Bacteroidetes	c__Bacteroidia	o__Chitinophagales	f__	g__	s__	Chitinophagales bacterium
GB_hybridspades_bin.75.orig	PRJNA1012858	SAMN37334186	JAVQYP000000000	SKYGB_hs_bin75	d__Bacteria	p__Chloroflexota	c__Anaerolineae	o__J036	f__J036	g__DRWP01	s__DRWP01 sp025054635	d__Bacteria	p__Chloroflexi	c__Anaerolineae	o__	f__	g__	s__	Anaerolineae bacterium
GB_hybridspades_bin.77.orig	PRJNA1012858	SAMN37334187	JAVQYQ000000000	SKYGB_hs_bin77	d__Bacteria	p__Pseudomonadota	c__Alphaproteobacteria	o__Acetobacterales	f__Acetobacteraceae	g__JANWXJ01	s__JANWXJ01 sp025055335	d__Bacteria	p__Proteobacteria	c__Alphaproteobacteria	o__Rhodospirillales	f__Acetobacteraceae	g__	s__	Acetobacteraceae bacterium
GB_hybridspades_bin.78.strict	PRJNA1012858	SAMN37334188	JAVQYR000000000	SKYGB_hs_bin78	d__Bacteria	p__Bacteroidota	c__Bacteroidia	o__Chitinophagales	f__LD1	g__Bog-950	s__Bog-950 sp025057415	d__Bacteria	p__Bacteroidetes	c__Bacteroidia	o__Chitinophagales	f__	g__	s__	Chitinophagales bacterium
GB_hybridspades_bin.8.permissive	PRJNA1012858	SAMN37334189	JAVQYS000000000	SKYGB_hs_bin8	d__Bacteria	p__Planctomycetota	c__UBA11346	o__UBA11346	f__UBA11346	g__UBA11346	s__UBA11346 sp025055595	d__Bacteria	p__Planctomycetes	c__	o__	f__	g__	s__	Planctomycetes bacterium
GB_hybridspades_bin.82.permissive	PRJNA1012858	SAMN37334190	JAVQYT000000000	SKYGB_hs_bin82	d__Bacteria	p__Aquificota	c__Aquificae	o__Aquificales	f__Aquificaceae	g__UBA11096	s__UBA11096 sp025057245	d__Bacteria	p__Aquificae	c__Aquificae	o__Aquificales	f__Aquificaceae	g__	s__	Aquificaceae bacterium
GB_hybridspades_bin.86.orig	PRJNA1012858	SAMN37334191	JAVQYU000000000	SKYGB_hs_bin86	d__Bacteria	p__Bacteroidota	c__Chlorobia	o__Chlorobiales	f__Chloroherpetonaceae	g__JANWWM01	s__JANWWM01 sp025055975	d__Bacteria	p__Bacteroidetes	c__Chlorobia	o__Chlorobiales	f__Chloroherpetonaceae	g__	s__	Chloroherpetonaceae bacterium
GB_hybridspades_bin.89.strict	PRJNA1012858	SAMN37334192	JAVQYV000000000	SKYGB_hs_bin89	d__Bacteria	p__Bacteroidota	c__Bacteroidia	o__SpSt-205	f__SpSt-205	g__SpSt-205	s__SpSt-205 sp025057135	d__Bacteria	p__Bacteroidetes	c__Bacteroidia	o__	f__	g__	s__	Bacteroidia bacterium
GB_hybridspades_bin.94.strict	PRJNA1012858	SAMN37334193	JAVQYW000000000	SKYGB_hs_bin94	d__Bacteria	p__Verrucomicrobiota	c__Verrucomicrobiae	o__Pedosphaerales	f__NGM72-4	g__Limisphaera	s__Limisphaera sp025057755	d__Bacteria	p__Verrucomicrobia	c__Verrucomicrobiae	o__Verrucomicrobiales	f__Verrucomicrobia	g__	s__	Verrucomicrobia bacterium
GB_hybridspades_bin.96.orig	PRJNA1012858	SAMN37334194	JAVQYX000000000	SKYGB_hs_bin96	d__Bacteria	p__Pseudomonadota	c__Alphaproteobacteria	o__Sphingomonadales	f__Sphingomonadaceae	g__Thermaurantiacus	s__Thermaurantiacus sp025056155	d__Bacteria	p__Proteobacteria	c__Alphaproteobacteria	o__Sphingomonadales	f__Sphingomonadaceae	g__Thermaurantiacus	s__	Thermaurantiacus sp.
GB_illumina_bin.113.strict	PRJNA1012858	SAMN37334195	JAVQYY000000000	SKYGB_i_bin113	d__Bacteria	p__Chloroflexota	c__Anaerolineae	o__J036	f__J036	g__Roseilinea	s__Roseilinea sp025056895	d__Bacteria	p__Chloroflexi	c__Anaerolineae	o__	f__	g__	s__	Anaerolineae bacterium
GB_illumina_bin.116.strict	PRJNA1012858	SAMN37334196	JAVQYZ000000000	SKYGB_i_bin116	d__Bacteria	p__Cyanobacteriota	c__Cyanobacteriia	o__Gloeomargaritales	f__Gloeomargaritaceae	g__Gloeomargarita	s__Gloeomargarita sp025056115	d__Bacteria	p__Cyanobacteria	c__	o__Gloeomargaritales	f__Gloeomargaritaceae	g__Gloeomargarita	s__	Gloeomargarita sp.
GB_illumina_bin.119.orig	PRJNA1012858	SAMN37334197	JAVQZA000000000	SKYGB_i_bin119	d__Bacteria	p__Acidobacteriota	c__Terriglobia	o__Bryobacterales	f__Bryobacteraceae	g__JANWVO01	s__JANWVO01 sp025056865	d__Bacteria	p__Acidobacteria	c__Acidobacteriia	o__Bryobacterales	f__	g__Arcobacter	s__	Acrobacter sp.
GB_illumina_bin.120.orig	PRJNA1012858	SAMN37334198	JAVQZB000000000	SKYGB_i_bin120	d__Bacteria	p__Bacteroidota	c__Ignavibacteria	o__Ignavibacteriales	f__Ignavibacteriaceae	g__Ignavibacterium	s__Ignavibacterium sp025056745	d__Bacteria	p__Bacteroidetes	c__Ignavibacteria	o__Ignavibacteriales	f__	g__	s__	Ignavibacteriales bacterium
GB_illumina_bin.128.strict	PRJNA1012858	SAMN37334199	JAVQZC000000000	SKYGB_i_bin128	d__Bacteria	p__Acidobacteriota	c__Terriglobia	o__Bryobacterales	f__Bryobacteraceae	g__CADEFT01	s__CADEFT01 sp025056455	d__Bacteria	p__Acidobacteria	c__Acidobacteriia	o__Bryobacterales	f__	g__	s__	Bryobacterales bacterium
GB_illumina_bin.131.strict	PRJNA1012858	SAMN37334200	JAVQZD000000000	SKYGB_i_bin131	d__Bacteria	p__Bacteroidota	c__Bacteroidia	o__Cytophagales	f__Flammeovirgaceae	g__JANWWC01	s__JANWWC01 sp025056215	d__Bacteria	p__Bacteroidetes	c__Bacteroidia	o__Cytophagales	f__Flammeovirgaceae	g__	s__	Flammeovirgaceae bacterium
GB_illumina_bin.18.orig	PRJNA1012858	SAMN37334201	JAVQZE000000000	SKYGB_i_bin18	d__Bacteria	p__Bacteroidota	c__Bacteroidia	o__Chitinophagales	f__UBA10324	g__JANWXQ01	s__JANWXQ01 sp025056305	d__Bacteria	p__Bacteroidetes	c__Bacteroidia	o__Chitinophagales	f__	g__	s__	Chitinophagales bacterium
GB_illumina_bin.24.strict	PRJNA1012858	SAMN37334202	JAVQZF000000000	SKYGB_i_bin24	d__Archaea	p__Thermoproteota	c__Nitrososphaeria_A	o__Caldarchaeales	f__Caldarchaeaceae	g__Caldarchaeum	s__Caldarchaeum sp025054515	d__Archaea	p__Thaumarchaeota	c__	o__	f__	g__Candidatus_Caldarchaeum	s__	Candidatus Caldarchaeum sp.
GB_illumina_bin.25.orig	PRJNA1012858	SAMN37334203	JAVQZG000000000	SKYGB_i_bin25	d__Bacteria	p__Bacteroidota	c__Bacteroidia	o__CAIKAF01	f__CAIKAF01	g__JANWWQ01	s__JANWWQ01 sp025055575	d__Bacteria	p__Bacteroidetes	c__Bacteroidia	o__Flavobacteriales	f__	g__	s__	Flavobacteriales bacterium
GB_illumina_bin.26.strict	PRJNA1012858	SAMN37334204	JAVQZH000000000	SKYGB_i_bin26	d__Bacteria	p__Bacteroidota	c__Bacteroidia	o__CAIKAF01	f__CAIKAF01	g__JANWWQ01	s__JANWWQ01 sp025055635	d__Bacteria	p__Bacteroidetes	c__Bacteroidia	o__Flavobacteriales	f__	g__	s__	Flavobacteriales bacterium
GB_illumina_bin.27.orig	PRJNA1012858	SAMN37334205	JAVQZI000000000	SKYGB_i_bin27	d__Bacteria	p__Planctomycetota	c__Planctomycetia	o__Gemmatales	f__HRBIN36	g__JANWWR01	s__JANWWR01 sp025055835	d__Bacteria	p__Planctomycetes	c__Planctomycetia	o__Gemmatales	f__	g__	s__	Gemmatales bacterium
GB_illumina_bin.29.strict	PRJNA1012858	SAMN37334206	JAVQZJ000000000	SKYGB_i_bin29	d__Bacteria	p__Cyanobacteriota	c__Cyanobacteriia	o__Pseudanabaenales	f__Pseudanabaenaceae	g__M5B4	s__M5B4 sp025055675	d__Bacteria	p__Cyanobacteria	c__	o__Pseudanabaenales	f__Pseudanabaenaceae	g__	s__	Pseudanabaenaceae bacterium
GB_illumina_bin.33.strict	PRJNA1012858	SAMN37334207	JAVQZK000000000	SKYGB_i_bin33	d__Bacteria	p__Aquificota	c__Aquificae	o__Aquificales	f__Aquificaceae	g__UBA11096	s__UBA11096 sp025057455	d__Bacteria	p__Aquificae	c__Aquificae	o__Aquificales	f__Aquificaceae	g__	s__	Aquificaceae bacterium
GB_illumina_bin.39.orig	PRJNA1012858	SAMN37334208	JAVQZL000000000	SKYGB_i_bin39	d__Bacteria	p__Pseudomonadota	c__Gammaproteobacteria	o__Burkholderiales	f__Burkholderiaceae_A	g__JAKANT01	s__JAKANT01 sp025055385	d__Bacteria	p__Proteobacteria	c__Gammaproteobacteria	o__Burkholderiales	f__Sutterellaceae	g__	s__	Sutterellaceae bacterium
GB_illumina_bin.46.permissive	PRJNA1012858	SAMN37334209	JAVQZM000000000	SKYGB_i_bin46	d__Bacteria	p__Bacteroidota	c__Bacteroidia	o__Chitinophagales	f__Saprospiraceae	g__M3007	s__M3007 sp025055285	d__Bacteria	p__Bacteroidetes	c__Bacteroidia	o__Chitinophagales	f__Saprospiraceae	g__	s__	Saprospiraceae bacterium
GB_illumina_bin.52.orig	PRJNA1012858	SAMN37334210	JAVQZN000000000	SKYGB_i_bin52	d__Bacteria	p__Chloroflexota	c__Anaerolineae	o__Anaerolineales	f__UBA4823	g__NAK19	s__NAK19 sp025057645	d__Bacteria	p__Chloroflexi	c__Anaerolineae	o__Anaerolineales	f__	g__	s__	Anaerolineales bacterium
GB_illumina_bin.71.orig	PRJNA1012858	SAMN37334211	JAVQZO000000000	SKYGB_i_bin71	d__Bacteria	p__Chloroflexota	c__Anaerolineae	o__J036	f__J036	g__JAAFGM01	s__JAAFGM01 sp025055235	d__Bacteria	p__Chloroflexi	c__Anaerolineae	o__	f__	g__	s__	Anaerolineae bacterium
GB_illumina_bin.76.strict	PRJNA1012858	SAMN37334212	JAVQZP000000000	SKYGB_i_bin76	d__Bacteria	p__Bacteroidota	c__Bacteroidia	o__Cytophagales	f__Cytophagaceae	g__JANWYS01	s__JANWYS01 sp025054875	d__Bacteria	p__Bacteroidetes	c__Bacteroidia	o__Cytophagales	f__Cytophagaceae	g__	s__	Cytophagaceae bacterium
GB_illumina_bin.81.orig	PRJNA1012858	SAMN37334213	JAVQZQ000000000	SKYGB_i_bin81	d__Bacteria	p__Chloroflexota	c__Anaerolineae	o__Caldilineales	f__Caldilineaceae	g__Caldilinea	s__Caldilinea sp025055055	d__Bacteria	p__Chloroflexi	c__Anaerolineae	o__Caldilineales	f__Caldilineaceae	g__	s__	Caldilineaceae bacterium
GB_illumina_bin.84.orig	PRJNA1012858	SAMN37334214	JAVQZR000000000	SKYGB_i_bin84	d__Bacteria	p__Bacteroidota	c__Bacteroidia	o__Cytophagales	f__Microscillaceae	g__JANWZA01	s__JANWZA01 sp025054775	d__Bacteria	p__Bacteroidetes	c__Bacteroidia	o__Cytophagales	f__	g__	s__	Cytophagales bacterium
GB_illumina_bin.93.orig	PRJNA1012858	SAMN37334215	JAVQZS000000000	SKYGB_i_bin93	d__Bacteria	p__Cyanobacteriota	c__Cyanobacteriia	o__Cyanobacteriales	f__Oscillatoriaceae	g__DVEG01	s__DVEG01 sp015295835	d__Bacteria	p__Cyanobacteria	c__	o__Nostocales	f__Oscillatoriaceae	g__	s__	Oscillatoriaceae bacterium
GB_illumina_bin.97.strict	PRJNA1012858	SAMN37334216	JAVQZT000000000	SKYGB_i_bin97	d__Bacteria	p__Verrucomicrobiota	c__Kiritimatiellia	o__LD1-PB3_A	f__CAIVKH01	g__JANWZO01	s__JANWZO01 sp025054615	d__Bacteria	p__Verrucomicrobia	c__	o__	f__	g__	s__	Verrucomicrobia bacterium
GB_nano_metaflye_bin.11	PRJNA1012858	SAMN37334217	JAVQZU000000000	SKYGB_n_bin11	d__Bacteria	p__Cyanobacteriota	c__Cyanobacteriia	o__Cyanobacteriales	f__Cyanobacteriaceae	g__DVEF01	s__DVEF01 sp015295805	d__Bacteria	p__Cyanobacteria	c__	o__Nostocales	f__Synechococcaceae	g__Geminocystis	s__	Geminocystis sp.
GB_nano_metaflye_bin.12	PRJNA1012858	SAMN37334218	JAVQZV000000000	SKYGB_n_bin12	d__Bacteria	p__Deinococcota	c__Deinococci	o__Deinococcales	f__Thermaceae	g__Meiothermus	s__Meiothermus sp025060375	d__Bacteria	p__Deinococcus-Thermus	c__Deinococci	o__Thermales	f__Thermaceae	g__Meiothermus	s__	Meiothermus sp.
GB_nano_metaflye_bin.13	PRJNA1012858	SAMN37334219	JAVQZW000000000	SKYGB_n_bin13	d__Bacteria	p__Pseudomonadota	c__Alphaproteobacteria	o__Acetobacterales	f__Acetobacteraceae	g__Elioraea	s__	d__Bacteria	p__Proteobacteria	c__Alphaproteobacteria	o__Rhodospirillales	f__Acetobacteraceae	g__	s__	Acetobacteraceae bacterium
GB_nano_metaflye_bin.14	PRJNA1012858	SAMN37334220	JAVQZX000000000	SKYGB_n_bin14	d__Bacteria	p__Bacteroidota	c__Chlorobia	o__Chlorobiales	f__Chloroherpetonaceae	g__Thermochlorobacter	s__Thermochlorobacter sp025056565	d__Bacteria	p__Bacteroidetes	c__Chlorobia	o__Chlorobiales	f__Chloroherpetonaceae	g__	s__	Chloroherpetonaceae bacterium
GB_nano_metaflye_bin.28	PRJNA1012858	SAMN37334221	JAVQZY000000000	SKYGB_n_bin28	d__Bacteria	p__Pseudomonadota	c__Gammaproteobacteria	o__Burkholderiales	f__SG8-39	g__RBG-16-66-20	s__	d__Bacteria	p__Proteobacteria	c__Gammaproteobacteria	o__Burkholderiales	f__	g__	s__	Burkholderiales bacterium
GB_nano_metaflye_bin.6	PRJNA1012858	SAMN37334222	JAVQZZ000000000	SKYGB_n_bin6	d__Bacteria	p__Pseudomonadota	c__Gammaproteobacteria	o__Xanthomonadales	f__	g__	s__	d__Bacteria	p__Proteobacteria	c__Gammaproteobacteria	o__Xanthomonadales	f__	g__	s__	Xanthomonadales bacterium
BB_hybrid_bin.102.strict	PRJNA1012858	SAMN37333998	JAVQRJ000000000	SKYBB_h_bin102	d__Bacteria	p__Acidobacteriota	c__HRBIN11	o__HRBIN11	f__HRBIN11	g__HRBIN11	s__HRBIN11 sp025061865	d__Bacteria	p__Acidobacteria	c__	o__	f__	g__	s__	Acidobacteria bacterium
BB_hybrid_bin.108.orig	PRJNA1012858	SAMN37333999	JAVQRK000000000	SKYBB_h_bin108	d__Bacteria	p__Verrucomicrobiota	c__Verrucomicrobiae	o__Pedosphaerales	f__DTLC01	g__DTLC01	s__DTLC01 sp025061935	d__Bacteria	p__Verrucomicrobia	c__Verrucomicrobiae	o__Verrucomicrobiales	f__	g__	s__	Verrucomicrobiales bacterium
BB_hybrid_bin.114.strict	PRJNA1012858	SAMN37334000	JAVQRL000000000	SKYBB_h_bin114	d__Archaea	p__Thermoproteota	c__Methanomethylicia	o__Methanomethylicales	f__Methanomethylicaceae	g__JANXER01	s__JANXER01 sp025057955	d__Archaea	p__Thaumarchaeota	c__	o__	f__	g__	s__	Thaumarchaeota archaeon
BB_hybrid_bin.117.permissive	PRJNA1012858	SAMN37334001	JAVQRM000000000	SKYBB_h_bin117	d__Archaea	p__Thermoproteota	c__Methanomethylicia	o__B29-G17	f__DSZF01	g__DSZF01	s__DSZF01 sp025058215	d__Archaea	p__Thaumarchaeota	c__	o__	f__	g__	s__	Thaumarchaeota archaeon
BB_hybrid_bin.119.strict	PRJNA1012858	SAMN37334002	JAVQRN000000000	SKYBB_h_bin119	d__Bacteria	p__Nitrospirota	c__Thermodesulfovibrionia	o__Thermodesulfovibrionales	f__Thermodesulfovibrionaceae	g__Thermodesulfovibrio	s__Thermodesulfovibrio sp025060075	d__Bacteria	p__Nitrospirae	c__	o__	f__Thermodesulfovibrionaceae	g__Thermodesulfovibrio	s__	Thermodesulfovibrio sp.
BB_hybrid_bin.120.strict	PRJNA1012858	SAMN37334003	JAVQRO000000000	SKYBB_h_bin120	d__Bacteria	p__Chloroflexota	c__Chloroflexia	o__Thermomicrobiales	f__Thermomicrobiaceae	g__Thermomicrobium	s__Thermomicrobium sp025060175	d__Bacteria	p__Chloroflexi	c__Chloroflexia	o__Thermomicrobiales	f__Thermomicrobiaceae	g__Thermomicrobium	s__	Thermomicrobium sp.
BB_hybrid_bin.121.permissive	PRJNA1012858	SAMN37334004	JAVQRP000000000	SKYBB_h_bin121	d__Bacteria	p__WOR-3	c__WOR-3	o__UBA2258	f__CAIPLT01	g__JANXBB01	s__JANXBB01 sp025061975	d__Bacteria	p__candidate_division_WOR-3	c__	o__	f__	g__	s__	candidate division WOR-3
BB_hybrid_bin.123.orig	PRJNA1012858	SAMN37334005	JAVQRQ000000000	SKYBB_h_bin123	d__Bacteria	p__Acidobacteriota	c__Thermoanaerobaculia	o__Thermoanaerobaculales	f__Thermoanaerobaculaceae	g__Thermoanaerobaculum	s__Thermoanaerobaculum sp025060245	d__Bacteria	p__Acidobacteria	c__	o__	f__	g__Thermoanaerobaculum	s__	Thermoanaerobaculum sp.
BB_hybrid_bin.126.orig	PRJNA1012858	SAMN37334006	JAVQRR000000000	SKYBB_h_bin126	d__Archaea	p__Thermoproteota	c__Nitrososphaeria_A	o__Caldarchaeales	f__Caldarchaeaceae	g__Caldarchaeum	s__Caldarchaeum sp025054795	d__Archaea	p__Thaumarchaeota	c__	o__	f__	g__Candidatus_Caldarchaeum	s__	Candidatus Caldarchaeum sp.
BB_hybrid_bin.129.strict	PRJNA1012858	SAMN37334007	JAVQRS000000000	SKYBB_h_bin129	d__Archaea	p__Thermoproteota	c__Thermoprotei_A	o__Sulfolobales	f__NBVN01	g__DTCV01	s__DTCV01 sp025058345	d__Archaea	p__Thaumarchaeota	c__Thermoprotei	o__Sulfolobales	f__	g__	s__	Sulfolobales archaeon
BB_hybrid_bin.135.strict	PRJNA1012858	SAMN37334008	JAVQRT000000000	SKYBB_h_bin135	d__Bacteria	p__Spirochaetota	c__Leptospirae	o__Leptospirales	f__Leptonemataceae	g__SKYB61	s__SKYB61 sp025059995	d__Bacteria	p__Spirochaetes	c__Spirochaetia	o__Leptospirales	f__Leptospiraceae	g__	s__	Leptospiraceae bacterium
BB_hybrid_bin.138.strict	PRJNA1012858	SAMN37334009	JAVQRU000000000	SKYBB_h_bin138	d__Archaea	p__Thermoproteota	c__Nitrososphaeria_A	o__Caldarchaeales	f__Wolframiiraptoraceae	g__Geocrenenecus	s__Geocrenenecus sp025058515	d__Archaea	p__Thaumarchaeota	c__	o__	f__	g__	s__	Thaumarchaeota archaeon
BB_hybrid_bin.140.permissive	PRJNA1012858	SAMN37334010	JAVQRV000000000	SKYBB_h_bin140	d__Bacteria	p__Armatimonadota	c__HRBIN17	o__HRBIN17	f__DRYI01	g__DRYI01	s__DRYI01 sp025062195	d__Bacteria	p__Armatimonadetes	c__	o__	f__	g__	s__	Armatimonadetes bacterium
BB_hybrid_bin.15.orig	PRJNA1012858	SAMN37334011	JAVQRW000000000	SKYBB_h_bin15	d__Bacteria	p__Nitrospirota	c__Thermodesulfovibrionia	o__Thermodesulfovibrionales	f__Thermodesulfovibrionaceae	g__Thermodesulfovibrio	s__Thermodesulfovibrio sp025060625	d__Bacteria	p__Nitrospirae	c__	o__	f__Thermodesulfovibrionaceae	g__Thermodesulfovibrio	s__	Thermodesulfovibrio sp.
BB_hybrid_bin.28.permissive	PRJNA1012858	SAMN37334012	JAVQRX000000000	SKYBB_h_bin28	d__Archaea	p__Thermoproteota	c__Thermoprotei_A	o__Sulfolobales	f__Acidilobaceae	g__DSZV01	s__DSZV01 sp025058835	d__Archaea	p__Thaumarchaeota	c__Thermoprotei	o__Sulfolobales	f__	g__	s__	Sulfolobales archaeon
BB_hybrid_bin.31.permissive	PRJNA1012858	SAMN37334013	JAVQRY000000000	SKYBB_h_bin31	d__Archaea	p__Halobacteriota	c__Archaeoglobi	o__Archaeoglobales	f__Archaeoglobaceae	g__WYZ-LMO2	s__WYZ-LMO2 sp025057895	d__Archaea	p__Euryarchaeota	c__Archaeoglobi	o__Archaeoglobales	f__Archaeoglobaceae	g__	s__	Archaeoglobaceae archaeon
BB_hybrid_bin.43.orig	PRJNA1012858	SAMN37334014	JAVQRZ000000000	SKYBB_h_bin43	d__Archaea	p__Thermoproteota	c__Korarchaeia	o__Korarchaeales	f__Korarchaeaceae	g__Korarchaeum	s__	d__Archaea	p__Thaumarchaeota	c__	o__	f__	g__Candidatus_Korarchaeum	s__	Candidatus Korarchaeum sp.
BB_hybrid_bin.44.orig	PRJNA1012858	SAMN37334015	JAVQSA000000000	SKYBB_h_bin44	d__Archaea	p__Halobacteriota	c__Archaeoglobi	o__Archaeoglobales	f__Archaeoglobaceae	g__WYZ-LMO2	s__WYZ-LMO2 sp025058735	d__Archaea	p__Euryarchaeota	c__Archaeoglobi	o__Archaeoglobales	f__Archaeoglobaceae	g__	s__	Archaeoglobaceae archaeon
BB_hybrid_bin.46.strict	PRJNA1012858	SAMN37334016	JAVQSB000000000	SKYBB_h_bin46	d__Archaea	p__Thermoproteota	c__Nitrososphaeria	o__Nitrososphaerales	f__Nitrosocaldaceae	g__Nitrosocaldus	s__Nitrosocaldus sp025054855	d__Archaea	p__Thaumarchaeota	c__	o__	f__Candidatus_Nitrosocaldaceae	g__Candidatus_Nitrosocaldus	s__	Candidatus Nitrosocaldus sp.
BB_hybrid_bin.48.orig	PRJNA1012858	SAMN37334017	JAVQSC000000000	SKYBB_h_bin48	d__Bacteria	p__Chloroflexota	c__Chloroflexia	o__Thermomicrobiales	f__Thermomicrobiaceae	g__Thermomicrobium	s__Thermomicrobium sp002898975	d__Bacteria	p__Chloroflexi	c__Chloroflexia	o__Thermomicrobiales	f__Thermomicrobiaceae	g__Thermomicrobium	s__	Thermomicrobium sp.
BB_hybrid_bin.52.permissive	PRJNA1012858	SAMN37334018	JAVQSD000000000	SKYBB_h_bin52	d__Archaea	p__Thermoproteota	c__EX4484-205	o__EX4484-205	f__JAAOZP01	g__JAAOZP01	s__JAAOZP01 sp025059435	d__Archaea	p__Thaumarchaeota	c__	o__	f__	g__	s__	Thaumarchaeota archaeon
BB_hybrid_bin.62.permissive	PRJNA1012858	SAMN37334019	JAVQSE000000000	SKYBB_h_bin62	d__Archaea	p__Thermoproteota	c__Thermoprotei_A	o__Sulfolobales	f__NBVN01	g__DRZP01	s__	d__Archaea	p__Thaumarchaeota	c__Thermoprotei	o__Sulfolobales	f__	g__	s__	Sulfolobales archaeon
BB_hybrid_bin.67.orig	PRJNA1012858	SAMN37334020	JAVQSF000000000	SKYBB_h_bin67	d__Bacteria	p__Chloroflexota	c__Anaerolineae	o__B4-G1	f__DUEL01	g__SpSt-77	s__SpSt-77 sp025062415	d__Bacteria	p__Chloroflexi	c__Anaerolineae	o__	f__	g__	s__	Anaerolineae bacterium
BB_hybrid_bin.70.orig	PRJNA1012858	SAMN37334021	JAVQSG000000000	SKYBB_h_bin70	d__Bacteria	p__Planctomycetota	c__Planctomycetia	o__Pirellulales	f__Thermoguttaceae	g__JANXAQ01	s__JANXAQ01 sp025062105	d__Bacteria	p__Planctomycetes	c__Planctomycetia	o__Pirellulales	f__Thermoguttaceae	g__	s__	Thermoguttaceae bacterium
BB_hybrid_bin.78.strict	PRJNA1012858	SAMN37334022	JAVQSH000000000	SKYBB_h_bin78	d__Bacteria	p__Armatimonadota	c__HRBIN17	o__HRBIN17	f__HRBIN17	g__Fervidibacter	s__Fervidibacter sp025062135	d__Bacteria	p__Armatimonadetes	c__	o__	f__	g__	s__	Armatimonadetes bacterium
BB_hybrid_bin.86.orig	PRJNA1012858	SAMN37334023	JAVQSI000000000	SKYBB_h_bin86	d__Bacteria	p__Bacteroidota	c__Kapabacteria	o__Kapabacteriales	f__HRBIN21	g__HRBIN21	s__HRBIN21 sp025055465	d__Bacteria	p__Bacteroidetes	c__	o__	f__	g__	s__	Bacteroidetes bacterium
BB_hybrid_bin.92.orig	PRJNA1012858	SAMN37334024	JAVQSJ000000000	SKYBB_h_bin92	d__Bacteria	p__Bacteroidota	c__Chlorobia	o__Chlorobiales	f__Chloroherpetonaceae	g__Thermochlorobacter	s__Thermochlorobacter sp025056565	d__Bacteria	p__Bacteroidetes	c__Chlorobia	o__Chlorobiales	f__Chloroherpetonaceae	g__	s__	Chloroherpetonaceae bacterium
BB_hybrid_bin.97.orig	PRJNA1012858	SAMN37334025	JAVQSK000000000	SKYBB_h_bin97	d__Archaea	p__Thermoproteota	c__Bathyarchaeia	o__B26-1	f__UBA233	g__JANXEP01	s__JANXEP01 sp025057795	d__Archaea	p__Thaumarchaeota	c__	o__	f__	g__	s__	Thaumarchaeota archaeon
BB_hybridspades_bin.1.orig	PRJNA1012858	SAMN37334026	JAVQSL000000000	SKYBB_hs_bin1	d__Bacteria	p__Aquificota	c__Aquificae	o__Aquificales	f__Aquificaceae	g__UBA11096	s__UBA11096 sp025056375	d__Bacteria	p__Aquificae	c__Aquificae	o__Aquificales	f__Aquificaceae	g__	s__	Aquificaceae bacterium
BB_hybridspades_bin.101.permissive	PRJNA1012858	SAMN37334027	JAVQSM000000000	SKYBB_hs_bin101	d__Bacteria	p__Planctomycetota	c__Planctomycetia	o__Gemmatales	f__HRBIN36	g__HRBIN36	s__HRBIN36 sp025060195	d__Bacteria	p__Planctomycetes	c__Planctomycetia	o__Gemmatales	f__	g__	s__	Gemmatales bacterium
BB_hybridspades_bin.104.orig	PRJNA1012858	SAMN37334028	JAVQSN000000000	SKYBB_hs_bin104	d__Bacteria	p__Deinococcota	c__Deinococci	o__Deinococcales	f__Thermaceae	g__Thermus	s__Thermus sp000236585	d__Bacteria	p__Deinococcus-Thermus	c__Deinococci	o__Thermales	f__Thermaceae	g__Thermus	s__	Thermus sp.
BB_hybridspades_bin.105.orig	PRJNA1012858	SAMN37334029	JAVQSO000000000	SKYBB_hs_bin105	d__Archaea	p__Thermoproteota	c__Nitrososphaeria_A	o__Caldarchaeales	f__Wolframiiraptoraceae	g__Wolframiiraptor	s__Wolframiiraptor sp025059415	d__Archaea	p__Thaumarchaeota	c__	o__	f__	g__	s__	Thaumarchaeota archaeon
BB_hybridspades_bin.106.permissive	PRJNA1012858	SAMN37334030	JAVQSP000000000	SKYBB_hs_bin106	d__Bacteria	p__Desulfobacterota_G	c__Syntrophorhabdia	o__Syntrophorhabdales	f__JANXAF01	g__JANXAF01	s__JANXAF01 sp025062045	d__Bacteria	p__Proteobacteria	c__Deltaproteobacteria	o__	f__	g__	s__	Deltaproteobacteria bacterium
BB_hybridspades_bin.108.orig	PRJNA1012858	SAMN37334031	JAVQSQ000000000	SKYBB_hs_bin108	d__Bacteria	p__Chloroflexota	c__Dehalococcoidia	o__SM23-28-2	f__HRbin24	g__HRBIN24	s__HRBIN24 sp025062275	d__Bacteria	p__Chloroflexi	c__	o__	f__	g__	s__	Chloroflexi bacterium
BB_hybridspades_bin.110.orig	PRJNA1012858	SAMN37334032	JAVQSR000000000	SKYBB_hs_bin110	d__Bacteria	p__Chloroflexota	c__Dehalococcoidia	o__Tepidiformales	f__Tepidiformaceae	g__HRBIN29	s__	d__Bacteria	p__Chloroflexi	c__	o__	f__	g__	s__	Chloroflexi bacterium
BB_hybridspades_bin.114.strict	PRJNA1012858	SAMN37334033	JAVQSS000000000	SKYBB_hs_bin114	d__Archaea	p__Thermoproteota	c__Thermoprotei	o__Thermofilales	f__Thermofilaceae	g__JANXEW01	s__JANXEW01 sp025057995	d__Archaea	p__Thaumarchaeota	c__Thermoprotei	o__Thermofilales	f__Thermofilaceae	g__	s__	Thermofilaceae bacterium
BB_hybridspades_bin.116.orig	PRJNA1012858	SAMN37334034	JAVQST000000000	SKYBB_hs_bin116	d__Bacteria	p__Bacteroidota	c__Kapabacteria	o__Kapabacteriales	f__HRBIN21	g__HRBIN21	s__HRBIN21 sp025059875	d__Bacteria	p__Bacteroidetes	c__	o__	f__	g__	s__	Bacteroidetes bacterium
BB_hybridspades_bin.121.orig	PRJNA1012858	SAMN37334035	JAVQSU000000000	SKYBB_hs_bin121	d__Bacteria	p__Bacteroidota	c__Bacteroidia	o__SpSt-205	f__SpSt-205	g__SpSt-205	s__SpSt-205 sp025062295	d__Bacteria	p__Bacteroidetes	c__Bacteroidia	o__	f__	g__	s__	Bacteroidia bacterium
BB_hybridspades_bin.122.strict	PRJNA1012858	SAMN37334036	JAVQSV000000000	SKYBB_hs_bin122	d__Bacteria	p__Chloroflexota	c__Anaerolineae	o__Thermoflexales	f__Thermoflexaceae	g__Thermoflexus	s__Thermoflexus sp025057635	d__Bacteria	p__Chloroflexi	c__Anaerolineae	o__	f__	g__	s__	Anaerolineae bacterium
BB_hybridspades_bin.123.strict	PRJNA1012858	SAMN37334037	JAVQSW000000000	SKYBB_hs_bin123	d__Bacteria	p__Bipolaricaulota	c__Bipolaricaulia	o__RBG-16-55-9	f__DRXL01	g__JANXCC01	s__JANXCC01 sp025060395	d__Bacteria	p__Candidatus_Bipolaricaulota	c__	o__	f__	g__	s__	Candidatus Bipolaricaulota bacterium
BB_hybridspades_bin.127.strict	PRJNA1012858	SAMN37334038	JAVQSX000000000	SKYBB_hs_bin127	d__Archaea	p__Thermoproteota	c__Bathyarchaeia	o__B26-1	f__UBA233	g__DRVP01	s__DRVP01 sp025059195	d__Archaea	p__Thaumarchaeota	c__	o__	f__	g__	s__	Thaumarchaeota archaeon
BB_hybridspades_bin.13.orig	PRJNA1012858	SAMN37334039	JAVQSY000000000	SKYBB_hs_bin13	d__Bacteria	p__Chloroflexota	c__Chloroflexia	o__Thermomicrobiales	f__Thermomicrobiaceae	g__Thermomicrobium	s__	d__Bacteria	p__Chloroflexi	c__Chloroflexia	o__Thermomicrobiales	f__Thermomicrobiaceae	g__Thermomicrobium	s__	Thermomicrobium sp.
BB_hybridspades_bin.131.strict	PRJNA1012858	SAMN37334040	JAVQSZ000000000	SKYBB_hs_bin131	d__Archaea	p__Thermoproteota	c__Nitrososphaeria_A	o__Caldarchaeales	f__HR02	g__JGI-OTU-1	s__JGI-OTU-1 sp025058175	d__Archaea	p__Thaumarchaeota	c__	o__	f__	g__	s__	Thaumarchaeota archaeon
BB_hybridspades_bin.134.orig	PRJNA1012858	SAMN37334041	JAVQTA000000000	SKYBB_hs_bin134	d__Archaea	p__Thermoproteota	c__Nitrososphaeria_A	o__Caldarchaeales	f__Caldarchaeaceae	g__Caldarchaeum	s__Caldarchaeum sp025054515	d__Archaea	p__Thaumarchaeota	c__	o__	f__	g__Candidatus_Caldarchaeum	s__	Candidatus Caldarchaeum sp.
BB_hybridspades_bin.16.orig	PRJNA1012858	SAMN37334042	JAVQTB000000000	SKYBB_hs_bin16	d__Bacteria	p__Elusimicrobiota	c__Endomicrobia	o__DTEH01	f__DTEH01	g__JANXDG01	s__JANXDG01 sp025059805	d__Bacteria	p__Elusimicrobia	c__	o__	f__	g__	s__	Elusimicrobia bacterium
BB_hybridspades_bin.18.strict	PRJNA1012858	SAMN37334043	JAVQTC000000000	SKYBB_hs_bin18	d__Archaea	p__Thermoproteota	c__Nitrososphaeria_A	o__Caldarchaeales	f__HR02	g__JGI-OTU-1	s__JGI-OTU-1 sp025058225	d__Archaea	p__Thaumarchaeota	c__	o__	f__	g__	s__	Thaumarchaeota archaeon
BB_hybridspades_bin.19.orig	PRJNA1012858	SAMN37334044	JAVQTD000000000	SKYBB_hs_bin19	d__Bacteria	p__Armatimonadota	c__Fimbriimonadia	o__Fimbriimonadales	f__GBS-DC	g__GBS-DC	s__GBS-DC sp025061985	d__Bacteria	p__Armatimonadetes	c__	o__	f__	g__	s__	Armatimonadetes bacterium
BB_hybridspades_bin.2.strict	PRJNA1012858	SAMN37334045	JAVQTE000000000	SKYBB_hs_bin2	d__Archaea	p__Thermoproteota	c__Methanomethylicia	o__Nezhaarchaeales	f__WYZ-LMO8	g__WYZ-LMO8	s__WYZ-LMO8 sp025059375	d__Archaea	p__Thaumarchaeota	c__	o__	f__	g__	s__	Thaumarchaeota archaeon
BB_hybridspades_bin.20.strict	PRJNA1012858	SAMN37334046	JAVQTF000000000	SKYBB_hs_bin20	d__Archaea	p__Thermoproteota	c__Bathyarchaeia	o__B24	f__DRYS01	g__DRYS01	s__DRYS01 sp025058595	d__Archaea	p__Thaumarchaeota	c__	o__	f__	g__	s__	Thaumarchaeota archaeon
BB_hybridspades_bin.21.permissive	PRJNA1012858	SAMN37334047	JAVQTG000000000	SKYBB_hs_bin21	d__Archaea	p__Thermoproteota	c__Nitrososphaeria	o__Nitrososphaerales	f__JACAEJ01	g__JANXEG01	s__JANXEG01 sp025058425	d__Archaea	p__Thaumarchaeota	c__	o__	f__	g__	s__	Thaumarchaeota archaeon
BB_hybridspades_bin.22.orig	PRJNA1012858	SAMN37334048	JAVQTH000000000	SKYBB_hs_bin22	d__Bacteria	p__Aquificota	c__Aquificae	o__Aquificales	f__Aquificaceae	g__UBA11096	s__UBA11096 sp025062075	d__Bacteria	p__Aquificae	c__Aquificae	o__Aquificales	f__Aquificaceae	g__	s__	Aquificaceae bacterium
BB_hybridspades_bin.30.orig	PRJNA1012858	SAMN37334049	JAVQTI000000000	SKYBB_hs_bin30	d__Bacteria	p__Aquificota	c__Aquificae	o__Aquificales	f__Aquificaceae	g__UBA11096	s__UBA11096 sp025057455	d__Bacteria	p__Aquificae	c__Aquificae	o__Aquificales	f__Aquificaceae	g__	s__	Aquificaceae bacterium
BB_hybridspades_bin.31.strict	PRJNA1012858	SAMN37334050	JAVQTJ000000000	SKYBB_hs_bin31	d__Archaea	p__Thermoproteota	c__Nitrososphaeria_A	o__Caldarchaeales	f__HR02	g__HRBIN02	s__HRBIN02 sp025059595	d__Archaea	p__Thaumarchaeota	c__	o__	f__	g__	s__	Thaumarchaeota archaeon
BB_hybridspades_bin.33.strict	PRJNA1012858	SAMN37334051	JAVQTK000000000	SKYBB_hs_bin33	d__Bacteria	p__Planctomycetota	c__Planctomycetia	o__Pirellulales	f__Thermoguttaceae	g__DTLM01	s__DTLM01 sp025060325	d__Bacteria	p__Planctomycetes	c__Planctomycetia	o__Pirellulales	f__Thermoguttaceae	g__	s__	Thermoguttaceae bacterium
BB_hybridspades_bin.35.orig	PRJNA1012858	SAMN37334052	JAVQTL000000000	SKYBB_hs_bin35	d__Bacteria	p__Chloroflexota	c__Anaerolineae	o__4572-78	f__NAK82	g__NAK82	s__NAK82 sp025062175	d__Bacteria	p__Chloroflexi	c__Anaerolineae	o__	f__	g__	s__	Anaerolineae bacterium
BB_hybridspades_bin.4.orig	PRJNA1012858	SAMN37334053	JAVQTM000000000	SKYBB_hs_bin4	d__Bacteria	p__Chloroflexota	c__Anaerolineae	o__B4-G1	f__DUEL01	g__SpSt-77	s__SpSt-77 sp025060135	d__Bacteria	p__Chloroflexi	c__Anaerolineae	o__	f__	g__	s__	Anaerolineae bacterium
BB_hybridspades_bin.41.strict	PRJNA1012858	SAMN37334054	JAVQTN000000000	SKYBB_hs_bin41	d__Archaea	p__Thermoproteota	c__Nitrososphaeria_A	o__Caldarchaeales	f__HR02	g__JANXDH01	s__JANXDH01 sp025059745	d__Archaea	p__Thaumarchaeota	c__	o__	f__	g__	s__	Thaumarchaeota archaeon
BB_hybridspades_bin.43.orig	PRJNA1012858	SAMN37334055	JAVQTO000000000	SKYBB_hs_bin43	d__Archaea	p__Thermoproteota	c__Bathyarchaeia	o__B26-1	f__B26-1	g__JANXEA01	s__JANXEA01 sp025059045	d__Archaea	p__Thaumarchaeota	c__	o__	f__	g__	s__	Thaumarchaeota archaeon
BB_hybridspades_bin.48.strict	PRJNA1012858	SAMN37334056	JAVQTP000000000	SKYBB_hs_bin48	d__Bacteria	p__Chloroflexota	c__Anaerolineae	o__DUEN01	f__DUEN01	g__JANXBS01	s__JANXBS01 sp025060615	d__Bacteria	p__Chloroflexi	c__Anaerolineae	o__	f__	g__	s__	Anaerolineae bacterium
BB_hybridspades_bin.5.strict	PRJNA1012858	SAMN37334057	JAVQTQ000000000	SKYBB_hs_bin5	d__Bacteria	p__Chloroflexota	c__Anaerolineae	o__J036	f__J036	g__DRWP01	s__DRWP01 sp025057935	d__Bacteria	p__Chloroflexi	c__Anaerolineae	o__	f__	g__	s__	Anaerolineae bacterium
BB_hybridspades_bin.53.permissive	PRJNA1012858	SAMN37334058	JAVQTR000000000	SKYBB_hs_bin53	d__Bacteria	p__Bacteroidota	c__Kapabacteria	o__Kapabacteriales	f__NICIL-2	g__NICIL-2	s__NICIL-2 sp025055755	d__Bacteria	p__Bacteroidetes	c__	o__	f__	g__	s__	Bacteroidetes bacterium
BB_hybridspades_bin.56.strict	PRJNA1012858	SAMN37334059	JAVQTS000000000	SKYBB_hs_bin56	d__Archaea	p__Thermoproteota	c__Nitrososphaeria_A	o__Caldarchaeales	f__Wolframiiraptoraceae	g__Terraquivivens	s__Terraquivivens sp025059205	d__Archaea	p__Thaumarchaeota	c__	o__	f__	g__	s__	Thaumarchaeota archaeon
BB_hybridspades_bin.58.orig	PRJNA1012858	SAMN37334060	JAVQTT000000000	SKYBB_hs_bin58	d__Bacteria	p__Bacteroidota	c__Bacteroidia	o__SpSt-205	f__SpSt-205	g__SpSt-205	s__SpSt-205 sp025059535	d__Bacteria	p__Bacteroidetes	c__Bacteroidia	o__	f__	g__	s__	Bacteroidia bacterium
BB_hybridspades_bin.59.orig	PRJNA1012858	SAMN37334061	JAVQTU000000000	SKYBB_hs_bin59	d__Archaea	p__Thermoproteota	c__Thermoprotei_A	o__Sulfolobales	f__Ignisphaeraceae	g__Ignisphaera	s__Ignisphaera sp025058535	d__Archaea	p__Thaumarchaeota	c__Thermoprotei	o__Sulfolobales	f__Desulfurococcaceae	g__Ignisphaera	s__	Ignisphaera sp.
BB_hybridspades_bin.6.permissive	PRJNA1012858	SAMN37334062	JAVQTV000000000	SKYBB_hs_bin6	d__Archaea	p__Thermoproteota	c__Thermoprotei_A	o__Sulfolobales	f__NBVN01	g__DRZP01	s__	d__Archaea	p__Thaumarchaeota	c__Thermoprotei	o__Sulfolobales	f__	g__	s__	Sulfolobales archaeon
BB_hybridspades_bin.60.orig	PRJNA1012858	SAMN37334063	JAVQTW000000000	SKYBB_hs_bin60	d__Bacteria	p__Calescibacterota	c__Calescibacteriia	o__Calescibacteriales	f__Calescibacteriaceae	g__DRWZ01	s__DRWZ01 sp025060505	d__Bacteria	p__Candidatus_Calescamantes	c__	o__	f__	g__Candidatus_Calescibacterium	s__	Candidatus Calescibacterium sp.
BB_hybridspades_bin.62.orig	PRJNA1012858	SAMN37334064	JAVQTX000000000	SKYBB_hs_bin62	d__Bacteria	p__Aquificota	c__Aquificae	o__Aquificales	f__Aquificaceae	g__UBA11096	s__UBA11096 sp025057245	d__Bacteria	p__Aquificae	c__Aquificae	o__Aquificales	f__Aquificaceae	g__	s__	Aquificaceae bacterium
BB_hybridspades_bin.63.orig	PRJNA1012858	SAMN37334065	JAVQTY000000000	SKYBB_hs_bin63	d__Bacteria	p__Armatimonadota	c__HRBIN16	o__HRBIN16	f__HRBIN16	g__HRBIN16	s__HRBIN16 sp025057335	d__Bacteria	p__Armatimonadetes	c__	o__	f__	g__	s__	Armatimonadetes bacterium
BB_hybridspades_bin.66.orig	PRJNA1012858	SAMN37334066	JAVQTZ000000000	SKYBB_hs_bin66	d__Bacteria	p__Bacteroidota	c__Bacteroidia	o__SpSt-205	f__SpSt-205	g__SpSt-205	s__SpSt-205 sp025059915	d__Bacteria	p__Bacteroidetes	c__Bacteroidia	o__	f__	g__	s__	Bacteroidia bacterium
BB_hybridspades_bin.67.orig	PRJNA1012858	SAMN37334067	JAVQUA000000000	SKYBB_hs_bin67	d__Bacteria	p__Atribacterota	c__Atribacteria	o__Atribacterales	f__Caldatribacteriaceae	g__Caldatribacterium	s__Caldatribacterium sp025060675	d__Bacteria	p__Atribacterota	c__	o__	f__	g__Candidatus_Caldatribacterium	s__	Candidatus Calescibacterium sp.
BB_hybridspades_bin.68.orig	PRJNA1012858	SAMN37334068	JAVQUB000000000	SKYBB_hs_bin68	d__Bacteria	p__Desulfobacterota	c__Thermodesulfobacteria	o__Thermodesulfobacteriales	f__Thermodesulfobacteriaceae	g__Caldimicrobium	s__Caldimicrobium sp025059715	d__Bacteria	p__Proteobacteria	c__Thermodesulfobacteria	o__Thermodesulfobacteriales	f__Thermodesulfobacteriaceae	g__Caldimicrobium	s__	Caldimicrobium sp.
BB_hybridspades_bin.7.orig	PRJNA1012858	SAMN37334069	JAVQUC000000000	SKYBB_hs_bin7	d__Archaea	p__Thermoproteota	c__Nitrososphaeria_A	o__Caldarchaeales	f__Caldarchaeaceae	g__Caldarchaeum	s__	d__Archaea	p__Thaumarchaeota	c__	o__	f__	g__Candidatus_Caldarchaeum	s__	Candidatus Caldarchaeum sp.
BB_hybridspades_bin.70.permissive	PRJNA1012858	SAMN37334070	JAVQUD000000000	SKYBB_hs_bin70	d__Bacteria	p__Chloroflexota	c__Anaerolineae	o__SpSt-600	f__SpSt-600	g__SpSt-600	s__SpSt-600 sp025062375	d__Bacteria	p__Chloroflexi	c__Anaerolineae	o__	f__	g__	s__	Anaerolineae bacterium
BB_hybridspades_bin.71.orig	PRJNA1012858	SAMN37334071	JAVQUE000000000	SKYBB_hs_bin71	d__Bacteria	p__Deinococcota	c__Deinococci	o__Deinococcales	f__Thermaceae	g__Meiothermus	s__Meiothermus sp025060375	d__Bacteria	p__Deinococcus-Thermus	c__Deinococci	o__Thermales	f__Thermaceae	g__Meiothermus	s__	Meiothermus sp.
BB_hybridspades_bin.72.orig	PRJNA1012858	SAMN37334072	JAVQUF000000000	SKYBB_hs_bin72	d__Bacteria	p__Armatimonadota	c__Fimbriimonadia	o__Fimbriimonadales	f__GBS-DC	g__GBS-DC	s__	d__Bacteria	p__Armatimonadetes	c__	o__	f__	g__	s__	Armatimonadetes bacterium
BB_hybridspades_bin.75.permissive	PRJNA1012858	SAMN37334073	JAVQUG000000000	SKYBB_hs_bin75	d__Bacteria	p__WOR-3	c__WOR-3	o__UBA2258	f__DTDR01	g__DTDR01	s__DTDR01 sp025060715	d__Bacteria	p__candidate_division_WOR-3	c__	o__	f__	g__	s__	candidate division WOR-3
BB_hybridspades_bin.78.permissive	PRJNA1012858	SAMN37334074	JAVQUH000000000	SKYBB_hs_bin78	d__Bacteria	p__Bipolaricaulota	c__Bipolaricaulia	o__RBG-16-55-9	f__DRXL01	g__SKYB132	s__SKYB132 sp025061735	d__Bacteria	p__Candidatus_Bipolaricaulota	c__	o__	f__	g__	s__	Candidatus Bipolaricaulota bacterium
BB_hybridspades_bin.8.orig	PRJNA1012858	SAMN37334075	JAVQUI000000000	SKYBB_hs_bin8	d__Bacteria	p__Bacteroidota	c__Bacteroidia	o__SpSt-205	f__SpSt-205	g__SpSt-205	s__SpSt-205 sp025060275	d__Bacteria	p__Bacteroidetes	c__Bacteroidia	o__	f__	g__	s__	Bacteroidia bacterium
BB_hybridspades_bin.80.orig	PRJNA1012858	SAMN37334076	JAVQUJ000000000	SKYBB_hs_bin80	d__Bacteria	p__Armatimonadota	c__HRBIN17	o__HRBIN17	f__HRBIN17	g__JANXBO01	s__JANXBO01 sp025057575	d__Bacteria	p__Armatimonadetes	c__	o__	f__	g__	s__	Armatimonadetes bacterium
BB_hybridspades_bin.82.orig	PRJNA1012858	SAMN37334077	JAVQUK000000000	SKYBB_hs_bin82	d__Bacteria	p__Bacteroidota	c__Kryptonia	o__Kryptoniales	f__Kryptoniaceae	g__Kryptonium	s__Kryptonium sp025060635	d__Bacteria	p__Bacteroidetes	c__	o__	f__	g__Candidatus_Kryptonium	s__	Candidatus Kryptonium sp.
BB_hybridspades_bin.83.orig	PRJNA1012858	SAMN37334078	JAVQUL000000000	SKYBB_hs_bin83	d__Bacteria	p__Cyanobacteriota	c__Cyanobacteriia	o__Cyanobacteriales	f__Cyanobacteriaceae	g__DVEF01	s__DVEF01 sp015295805	d__Bacteria	p__Cyanobacteria	c__	o__Nostocales	f__Synechococcaceae	g__Geminocystis	s__	Geminocystis sp.
BB_hybridspades_bin.89.orig	PRJNA1012858	SAMN37334079	JAVQUM000000000	SKYBB_hs_bin89	d__Bacteria	p__Chloroflexota	c__Dehalococcoidia	o__UBA1127	f__HRBIN23	g__HRBIN23	s__HRBIN23 sp025060295	d__Bacteria	p__Chloroflexi	c__	o__	f__	g__	s__	Chloroflexi bacterium
BB_hybridspades_bin.90.orig	PRJNA1012858	SAMN37334080	JAVQUN000000000	SKYBB_hs_bin90	d__Bacteria	p__Desulfobacterota	c__Thermodesulfobacteria	o__Thermodesulfobacteriales	f__Thermodesulfobacteriaceae	g__Thermodesulfobacterium	s__Thermodesulfobacterium sp025062245	d__Bacteria	p__Proteobacteria	c__Thermodesulfobacteria	o__Thermodesulfobacteriales	f__Thermodesulfobacteriaceae	g__Thermodesulfobacterium	s__	Thermodesulfobacterium sp.
BB_hybridspades_bin.91.orig	PRJNA1012858	SAMN37334081	JAVQUO000000000	SKYBB_hs_bin91	d__Bacteria	p__Acidobacteriota	c__Terriglobia	o__Bryobacterales	f__Bryobacteraceae	g__DTHT01	s__DTHT01 sp025062235	d__Bacteria	p__Acidobacteria	c__Acidobacteriia	o__Bryobacterales	f__	g__	s__	Bryobacterales bacterium
BB_hybridspades_bin.98.orig	PRJNA1012858	SAMN37334082	JAVQUP000000000	SKYBB_hs_bin98	d__Bacteria	p__Bacteroidota	c__Rhodothermia	o__JANXDC01	f__JANXDC01	g__JANXDC01	s__JANXDC01 sp025059945	d__Bacteria	p__Bacteroidetes	c__	o__	f__	g__	s__	Bacteroidetes bacterium
BB_hybridspades_bin.99.orig	PRJNA1012858	SAMN37334083	JAVQUQ000000000	SKYBB_hs_bin99	d__Bacteria	p__Pseudomonadota	c__Alphaproteobacteria	o__Geminicoccales	f__Geminicoccaceae	g__JANXAZ01	s__JANXAZ01 sp025062095	d__Bacteria	p__Proteobacteria	c__Alphaproteobacteria	o__Rhodospirillales	f__Geminicoccaceae	g__	s__	Geminicoccaceae bacterium
BB_illumina_bin.100.strict	PRJNA1012858	SAMN37334084	JAVQUR000000000	SKYBB_i_bin100	d__Bacteria	p__Chloroflexota	c__Anaerolineae	o__Thermoflexales	f__Thermoflexaceae	g__Thermoflexus	s__Thermoflexus sp025055495	d__Bacteria	p__Chloroflexi	c__Anaerolineae	o__	f__	g__	s__	Anaerolineae bacterium
BB_illumina_bin.106.strict	PRJNA1012858	SAMN37334085	JAVQUS000000000	SKYBB_i_bin106	d__Bacteria	p__Spirochaetota	c__Brevinematia	o__DTOW01	f__DTOW01	g__SKYB106	s__SKYB106 sp025061835	d__Bacteria	p__Spirochaetes	c__Spirochaetia	o__	f__	g__	s__	Spirochaetia bacterium
BB_illumina_bin.107.strict	PRJNA1012858	SAMN37334086	JAVQUT000000000	SKYBB_i_bin107	d__Archaea	p__Halobacteriota	c__Archaeoglobi	o__Archaeoglobales	f__Archaeoglobaceae	g__WYZ-LMO2	s__WYZ-LMO2 sp025059545	d__Archaea	p__Euryarchaeota	c__Archaeoglobi	o__Archaeoglobales	f__Archaeoglobaceae	g__	s__	Archaeoglobaceae archaeon
BB_illumina_bin.120.strict	PRJNA1012858	SAMN37334087	JAVQUU000000000	SKYBB_i_bin120	d__Bacteria	p__Cyanobacteriota	c__Cyanobacteriia	o__Gloeomargaritales	f__Gloeomargaritaceae	g__Gloeomargarita	s__Gloeomargarita sp025062155	d__Bacteria	p__Cyanobacteria	c__	o__Gloeomargaritales	f__Gloeomargaritaceae	g__Gloeomargarita	s__	Gloeomargarita sp.
BB_illumina_bin.18.permissive	PRJNA1012858	SAMN37334088	JAVQUV000000000	SKYBB_i_bin18	d__Archaea	p__Halobacteriota	c__Archaeoglobi	o__Archaeoglobales	f__Archaeoglobaceae	g__WYZ-LMO2	s__WYZ-LMO2 sp025058955	d__Archaea	p__Euryarchaeota	c__Archaeoglobi	o__Archaeoglobales	f__Archaeoglobaceae	g__	s__	Archaeoglobaceae archaeon
BB_illumina_bin.21.permissive	PRJNA1012858	SAMN37334089	JAVQUW000000000	SKYBB_i_bin21	d__Bacteria	p__Bipolaricaulota	c__Bipolaricaulia	o__Bipolaricaulales	f__Bipolaricaulaceae	g__DTER01	s__DTER01 sp025060555	d__Bacteria	p__Candidatus_Bipolaricaulota	c__	o__	f__	g__	s__	Candidatus Bipolaricaulota bacterium
BB_illumina_bin.25.strict	PRJNA1012858	SAMN37334090	JAVQUX000000000	SKYBB_i_bin25	d__Bacteria	p__DRYD01	c__DRYD01	o__DRYD01	f__DRYD01	g__DRYD01	s__DRYD01 sp025057615	d__Bacteria	p__Candidatus_Calescamantes	c__	o__	f__	g__Candidatus_Calescibacterium	s__	Candidatus Calescibacterium sp.
BB_illumina_bin.27.strict	PRJNA1012858	SAMN37334091	JAVQUY000000000	SKYBB_i_bin27	d__Bacteria	p__WOR-3	c__Hydrothermia	o__LBFQ01	f__DSFT01	g__DSFT01	s__DSFT01 sp025060695	d__Bacteria	p__candidate_division_WOR-3	c__	o__	f__	g__	s__	candidate division WOR-3
BB_illumina_bin.29.strict	PRJNA1012858	SAMN37334092	JAVQUZ000000000	SKYBB_i_bin29	d__Bacteria	p__Chloroflexota	c__Anaerolineae	o__Anaerolineales	f__UBA4823	g__NAK19	s__NAK19 sp025057645	d__Bacteria	p__Chloroflexi	c__Anaerolineae	o__Anaerolineales	f__	g__	s__	Anaerolineales bacterium
BB_illumina_bin.35.strict	PRJNA1012858	SAMN37334093	JAVQVA000000000	SKYBB_i_bin35	d__Archaea	p__Thermoproteota	c__Thermoprotei_A	o__Sulfolobales	f__Desulfurococcaceae	g__JANXDZ01	s__JANXDZ01 sp025059075	d__Archaea	p__Thaumarchaeota	c__Thermoprotei	o__Sulfolobales	f__Desulfurococcaceae	g__	s__	Desulfurococcaceae archaeon
BB_illumina_bin.41.strict	PRJNA1012858	SAMN37334094	JAVQVB000000000	SKYBB_i_bin41	d__Bacteria	p__Bipolaricaulota	c__Bipolaricaulia	o__Bipolaricaulales	f__Bipolaricaulaceae	g__DTER01	s__DTER01 sp025060415	d__Bacteria	p__Candidatus_Bipolaricaulota	c__	o__	f__	g__	s__	Candidatus Bipolaricaulota bacterium
BB_illumina_bin.42.orig	PRJNA1012858	SAMN37334095	JAVQVC000000000	SKYBB_i_bin42	d__Archaea	p__Aenigmatarchaeota	c__Aenigmatarchaeia	o__CG10238-14	f__SpSt-28	g__JANXEB01	s__JANXEB01 sp025058985	d__Archaea	p__Candidatus_Aenigmarchaeota	c__	o__	f__	g__	s__	Candidatus Aenigmarchaeota archaeon
BB_illumina_bin.50.strict	PRJNA1012858	SAMN37334096	JAVQVD000000000	SKYBB_i_bin50	d__Bacteria	p__Synergistota	c__GBS-1	o__GBS-1	f__GBS-1	g__42-11	s__42-11 sp025060595	d__Bacteria	p__Synergistetes	c__	o__	f__	g__	s__	Synergistetes bacterium
BB_illumina_bin.51.orig	PRJNA1012858	SAMN37334097	JAVQVE000000000	SKYBB_i_bin51	d__Bacteria	p__CSP1-3	c__CSP1-3	o__CSP1-3	f__HRBIN32	g__HRBIN32	s__HRBIN32 sp025060455	d__Bacteria	p__Armatimonadetes	c__	o__	f__	g__	s__	Armatimonadetes bacterium
BB_illumina_bin.52.permissive	PRJNA1012858	SAMN37334098	JAVQVF000000000	SKYBB_i_bin52	d__Bacteria	p__Dictyoglomota	c__Dictyoglomia	o__Dictyoglomales	f__Dictyoglomaceae	g__NZ13-RE01	s__NZ13-RE01 sp025060475	d__Bacteria	p__Dictyoglomi	c__	o__	f__	g__Dictyoglomus	s__	Dictyoglomus sp.
BB_illumina_bin.53.strict	PRJNA1012858	SAMN37334099	JAVQVG000000000	SKYBB_i_bin53	d__Bacteria	p__Elusimicrobiota	c__Endomicrobia	o__DTEH01	f__DTEH01	g__JANXCA01	s__JANXCA01 sp025060535	d__Bacteria	p__Elusimicrobia	c__	o__	f__	g__	s__	Elusimicrobia bacterium
BB_illumina_bin.71.strict	PRJNA1012858	SAMN37334100	JAVQVH000000000	SKYBB_i_bin71	d__Bacteria	p__Armatimonadota	c__HRBIN17	o__HRBIN17	f__HRBIN17	g__Fervidibacter	s__Fervidibacter sp025060205	d__Bacteria	p__Armatimonadetes	c__	o__	f__	g__	s__	Armatimonadetes bacterium
BB_illumina_bin.73.orig	PRJNA1012858	SAMN37334101	JAVQVI000000000	SKYBB_i_bin73	d__Bacteria	p__Ratteibacteria	c__UBA8468	o__B48-G9	f__JAFGKM01	g__JAMWDI01	s__	d__Bacteria	p__Candidatus_Omnitrophica	c__	o__	f__	g__	s__	Candidatus Omnitrophica bacterium
BB_illumina_bin.8.strict	PRJNA1012858	SAMN37334102	JAVQVJ000000000	SKYBB_i_bin8	d__Bacteria	p__Thermotogota	c__Thermotogae	o__Thermotogales	f__DSM-5069	g__Pseudothermotoga_A	s__Pseudothermotoga_A sp025060105	d__Bacteria	p__Thermotogae	c__Thermotogae	o__Thermotogales	f__Thermotogaceae	g__Pseudothermotoga	s__	Pseudothermotoga sp.
BB_illumina_bin.82.permissive	PRJNA1012858	SAMN37334103	JAVQVK000000000	SKYBB_i_bin82	d__Bacteria	p__DRYD01	c__DRYD01	o__DRYD01	f__DRYD01	g__DRYD01	s__DRYD01 sp025059235	d__Bacteria	p__Candidatus_Calescamantes	c__	o__	f__	g__Candidatus_Calescibacterium	s__	Candidatus Calescibacterium sp.
BB_illumina_bin.83.strict	PRJNA1012858	SAMN37334104	JAVQVL000000000	SKYBB_i_bin83	d__Bacteria	p__CSP1-3	c__CSP1-3	o__CSP1-3	f__HRBIN32	g__SpSt-150	s__SpSt-150 sp025059775	d__Bacteria	p__Armatimonadetes	c__	o__	f__	g__	s__	Armatimonadetes bacterium
BB_illumina_bin.89.strict	PRJNA1012858	SAMN37334105	JAVQVM000000000	SKYBB_i_bin89	d__Archaea	p__Thermoproteota	c__Bathyarchaeia	o__B26-1	f__UBA233	g__DRVV01	s__DRVV01 sp025058315	d__Archaea	p__Thaumarchaeota	c__	o__	f__	g__	s__	Thaumarchaeota archaeon
BB_illumina_bin.91.orig	PRJNA1012858	SAMN37334106	JAVQVN000000000	SKYBB_i_bin91	d__Archaea	p__Thermoproteota	c__Nitrososphaeria_A	o__Caldarchaeales	f__HR02	g__JGI-OTU-1	s__JGI-OTU-1 sp025058055	d__Archaea	p__Thaumarchaeota	c__	o__	f__	g__	s__	Thaumarchaeota archaeon
BB_illumina_bin.92.permissive	PRJNA1012858	SAMN37334107	JAVQVO000000000	SKYBB_i_bin92	d__Archaea	p__Aenigmatarchaeota	c__Aenigmatarchaeia	o__CG10238-14	f__SpSt-28	g__SpSt-28	s__SpSt-28 sp025057985	d__Archaea	p__Candidatus_Aenigmarchaeota	c__	o__	f__	g__	s__	Candidatus Aenigmarchaeota archaeon
BB_illumina_bin.93.orig	PRJNA1012858	SAMN37334108	JAVQVP000000000	SKYBB_i_bin93	d__Bacteria	p__Desulfobacterota	c__Thermodesulfobacteria	o__Thermodesulfobacteriales	f__Thermodesulfobacteriaceae	g__Caldimicrobium	s__Caldimicrobium sp025060015	d__Bacteria	p__Proteobacteria	c__Thermodesulfobacteria	o__Thermodesulfobacteriales	f__Thermodesulfobacteriaceae	g__Caldimicrobium	s__	Caldimicrobium sp.
BB_illumina_bin.96.orig	PRJNA1012858	SAMN37334109	JAVQVQ000000000	SKYBB_i_bin96	d__Bacteria	p__Planctomycetota	c__Planctomycetia	o__Gemmatales	f__HRBIN36	g__HRBIN36	s__HRBIN36 sp025056555	d__Bacteria	p__Planctomycetes	c__Planctomycetia	o__Gemmatales	f__	g__	s__	Gemmatales bacterium
BB_nano_metaflye_bin.14	PRJNA1012858	SAMN37334110	JAVQVR000000000	SKYBB_n_bin14	d__Bacteria	p__Chloroflexota	c__Chloroflexia	o__Chloroflexales	f__Roseiflexaceae	g__Roseiflexus	s__Roseiflexus sp025062325	d__Bacteria	p__Chloroflexi	c__Chloroflexia	o__Chloroflexales	f__Roseiflexaceae	g__	s__	Roseiflexaceae bacterium
BB_nano_metaflye_bin.7	PRJNA1012858	SAMN37334111	JAVQVS000000000	SKYBB_n_bin7	d__Bacteria	p__Acidobacteriota	c__Blastocatellia	o__HR10	f__HR10	g__HR10	s__HR10 sp025055075	d__Bacteria	p__Acidobacteria	c__	o__	f__	g__	s__	Acidobacteria bacterium
