# Supplementary material for: Integrating multi-platform assembly to recover MAGs from hot spring biofilms: insights into microbial diversity, biofilm formation, and carbohydrate degradation
Source: Environ Microbiome. 2024 May 6;19:29. doi: 10.1186/s40793-024-00572-7 (PMC11071339; doi:10.1186/s40793-024-00572-7)
Supplement: Supplementary file 2 — Additional file 1: Table S2. Protein fasta sequences of CAZymes used in Table 3. [file 40793_2024_572_MOESM2_ESM.xlsx]

## Sheet: Supplemental Table 2
Name	GH	dRep MAG naming	MAG's phylum (GTDB)	Blastp RefSeq (Identity %)	NCBI Blastp PDB (Identity %)	Sequence
cellulase	5	BB_hybridspades_bin.33	Planctomycetota	60% Candidatus Fervidibacter sacchari	49% Thermotoga maritima 7EC9	VTRRTFLRTTGAAIPTIFVARNGLAYRQADVPPPGPAAAALARKLPRWRGFNLLEKFNVGRHGPFVEEDFAWMSEWGFDFVRLPMDYRCWTDPADPYRLKEEVLKHIDQAVEWGQKYKIHVSLNLHRAPGYTVAQPPEKLNLWRDEEAQRQFDFQWTTFAKRYQGIPPQQLSFNLVNEPANISPSDYAKVVRRVVTAIRKVDPERLIISDGLQWGRDPVFEIADLGVAQSTRGYDPMPVSHYMASWVGGERWPRPTWPLKEGNRVYDRNYLAEDRIRPWKELEKRGVGVHVGEFGAFNKTPHDVVLAWLGDYLSLWKEAGWGWAMWNFRGSFGILDSGREDVVYEDFRGHKLDRKLLELLLRS
cellulase	5	BB_hybridspades_bin.33	Planctomycetota	69% Thermogutta terrifontis	41% Thermotoga maritima 3AMC	RLGRKAFWTGMVVSALGLVVLLEVAAFAQAQSSTSAATSNEDAFAVNKKLGRGVNVIGYDPLWRDRSRARFRPEFFRMIREVGFNHVRINLHPFRDNPKRGEDPAGLREEYLRTLDWAVDEALKAGLMVVLDFHEFQALGKDLAGNKDRFLACWEVIARRQQHRPPEVLFELLNEPNTAVTPEAWNQLLREALAIVRRTNPTRMVVIGPAQWNNIAALDQLSLPEDPNIIVTIHYYSPFEFTHQGAAFAGRADKVGIRWGSERDKQAVVADFDRAQAWAEKHRRPLYLGEFGVYDRAPQEDRVAWLSFVTAEAEKRGWSWAYWQFDGDFIVFDVKTGRWIEPILNAIL
cellulase	5	BB_illumina_bin.52	Dictyoglomota	63% Dictyoglomus thermophilum	41% Bacillus licheniformis 4YZP	YKNIFRDIEPYKAVEEMNPGWNLGNSLDAIPDETSWGNPKTEPYIFEDIKKAGFNGVRIPVTWIDHVDSNFNVYKDWMDRVEEVVNYALEKDLYVIINVHHDSWRWLSKEMRQNKEKTIGKLEKLWLQISERFKNYSEKLIFEIINEPQYEGFQEWEEGEIQNEVNERILKIIRKSGGFNDKRLVVVPPLSTDIYKGIKYFRPPKDPNIIIGIHYYSPWDFVANWWGRKSWGSFEDIAQMEKDFKAFYDKFKDYAIIVGEYGVSNGNRPSEWLYFDNLIRITRKYKMATFYWDNGFDNFDRRRRIWRDEMKIRIIMNGVKDIPNSFLNPGILFIRGDTLIKDETVNLILNGNQLVDIIYQGKALNKGRDYVLDNDKVILKSDFLKSIKGELGSSLVLTF…
cellulase	5	BB_illumina_bin.52	Dictyoglomota	73% Dictyoglomus thermophilum	59% Thermotoga maritima 3AMC	VLSFIFLIFLGRTSAMEKLPILRGVNMGNALEAPFEGQWGVVIKDEYFSLIRSAGFDHVRIPVRWNAYAEYKPPYKISPYIFERVDHVIKEAFKNNLYVIINIHHYEEIMQEPEKHKERFLKLWEQISEHYKDYPETLYFELLNEPCMNLKSNLWNEYLMEAVKIVRKTNPTRKIIIGPTDWNNIYRLNELKIPQGDKNIIVTFHYYNPFNFTHQGAEWVNPSPPVGVKWLGTEAEKKAIERELDMVVDWSKRNGNPPLYMGEFGAYSKADMESRVRWTSFVARSAEKRGIAWSYWEFCSGFGIYDPLNKKWRIDLLKALIPDTKIK
cellulase	5	BB_nano_metaflye_bin.14	Chloroflexota	86% Roseiflexus castenholzii	22% Bacteroides cellulosilyticus 5JVK	MVRLVAYAAVVGLLAAALAAFTWFDNEINRGVTYSPPDTPIPWAEVPQIGVNAYNLQFEPDAAHVTRTLELARAMGAHFVRIQMPWDNVEIHGKGDFVDRRNPEQVRSAWEKYDFIVAEAQRLGLELIVRIDRAPQWARPNDDADPRFRAGLLENANSTGPPENYADYADFVATVATRYRGKVRFIQIWNEPNLAYEWSWRSPEPERFVELLRAAATAARAANPNAVILFPSLAPTDGKEPRIAPMSELDYLDRVYRAGGAPYFDIMSAQAYGLGQPPNENRYIRLRWRPDAPFRDLDRPIDARIDVSRIVLLREVMERHGDSGKAVWISEFGYNSAPDSIPEPARSTWGPPVSEEMKGAYLVGQLERARREWPWVGVMNIWFLRWGGYREPDPADPTP…
cellulase	5	BB_nano_metaflye_bin.14	Chloroflexota	90% Roseiflexus castenholzii	29% Acetivibrio thermocellus 1CEC	MNRRVFLRVAATAAASLSLAGCMATGGVPADRLARLARGVNMSHWFAQTPFSRATLQSRHTADEFHALRRVGLTHVRLPLDPYVLFSERNPARLDPDRLPLLDAALDMILQADLAVIVDLHPENSFVDRLATNDGFVDAVVQFWQALAAHLSRRDPGMLFLEALNEAHFDNPPRWEAVLRRFLAAMREGAPRHTLIASGDGWASIDGLVQLTPVADRNVVYNFHFYEPLEFTHQGATWGYEMWRHYRGVPYPVDAERIAAALAMIDNPRAREEIRFYGLSGWGAARIGQRLDQAAAWGARHNVPLTCNEFGVYRLISAPADRIAWLTDVRTALEQRRIGWAMWDYAGGFSLTRDGMNDRSLDDATLRALGLRAP
cellulase	5	BB_nano_metaflye_bin.14	Chloroflexota	94% Roseiflexus castenholzii	25% Bacteroides cellulosilyticus 5JVK	MGAPRYLSLLLLVALAGTLALPLRAQAAARSPEEVPPTQPPFRARFFPETGHTAVNSFLSFWERTPNALFVLGYPISAPFIEESFTNPGEYYRVQYFERAVLEEHPENYGTPYYILGRLLGTEIVKGRENEPPFQPVPDPRDGTWDEFTRHTLRDSPAPFRSFWLNNGGLAVFGRPISEQFQEVNRADGKVYWVQYFERQRMEWHPDEPDPRYRILLGLLGNEYRDAHHQGNPAFTPGATAPDQPQPPASNFAYGYNVILYGHGSTPWQDRPRVLRLVKESGFGWVRQQVRWMDLHDRSGAIYWGELDNIVEDCHREGIKVLLSVVAAPSWATPNGRNGLPSREHFGTFAYFMGEMAKRYRGKVQAYEIWNEQNLAVENGGRVPNASFYMDLLVQASQA…
cellulase	5	GB_hybrid_bin.21.ori	Armatimonadota	40% Acaryochloris marina	28% Bacteroides cellulosilyticus 5JVK	DSLGVNIHFTDPQPGEMERLAAAGFRWIRMDFAWDQIERQKGVYDFTAYDRLLQALEPHGIRALFILDYGNALYQPGAPSTPEARAAFVRFVTAAVQRFRGRGILWEMWNEPNLAQFWQPSPNPDDYAALAEAVGRAIRATAPEEWYIGPAVSGMDFAFLEKCFQKGLLRYWDAVSVHPYRSMAPETVLPDYLRLRTLIDRYAPGGKQIPIISGEWGYSELYAGLDIEKQARYIVRQALTNLQAGIRVSIWYDWKDDGTDPKEPEHHFGTVFPDLRPKPAYRAFQTLCQTLQGFRFNKRLALDAPEDFCLLFRKGDEVRLVVWTTARSPRTVRLPTRMDRFLLIGPQGEPEAGAGDGQTVTLTDAPRYIVPQGTSAALRDAVLWPALPLQIVLDPDTPL…
cellulase	44	GB_hybrid_bin.21.ori	Armatimonadota	64% Arenimonas oryziterrae	69% uncultured bacterium 3FW6	RTVLPLWFPVLLLSCTALRGEAQNAPVSISVDVSANRRAISPLIYGVAHATTEVLADLNCPLNRHGGNHTSRYNWQLNADNRGNDWYFQSIPYPSATPGEVGDTFIASTRSAGAQPMLTIPMLDWVARLGPNRTKLCSFSIAKYGPQTDNDWRWFPDAGNGISLLTGQFITGNDPNDANVRVDASFQQAWVHHLIQRWGTAANGGLRYYILDNEPSIWHSTHRDVHPVGATMQEVRDRIIEYASRIKQLDPHALIVAPEEWGWSGYFFSGYDQQWGSQHGWHYLPDRAAQGXXXXXPWLLDQLRQHHTRTGQRLLDIFSVHFYPQGGEFSENTSTAMQLRRNRSTRALWDPNYTDETWIAAPVRLIPRLREWVHTYYPGTRIALTEYNWGAEGHINGAL…
cellulase	5	GB_hybridspades_bin.94.strict	Verrucomicrobiota	72% Limisphaera ngatamarikiensis	40% Thermotoga maritima 3AMC	VLVGSLLVAAGVMGETTESDAFKQNEQLGRGVNILGYDPIWRDRAQARFQERHFRLIREAGFQSVRINLHPFRHMDQENGWRLRNRWWEVLEWAIQHATAQGLRVVLDLHEFNAIGQDPDGHKDRFLAFWQQMSQRGTKWPDAVLFELLNEPCQKLTPTLWNQWLREARDLIRAHQPDRTLVIGPAFWNSVDHLEDLDLPDSDRRIIVTVHYYKPMAFTHQGASWTGQADQVGIDWRGTEVEVAAIRQDFDKVAAWARKHRRPIFLGEFGAYDKAPMEARVRYLRTVAREAEKRGWSWAYWQFDSDFILWDMQRDTWVAPILEALIPR
cellulase	5	GB_hybridspades_bin.94.strict	Verrucomicrobiota	69% Limisphaera ngatamarikiensis	29% Acetivibrio thermocellus 1CEC	PVRGLSRRSFLAGCTTGAILMPLQLRSSTRPGVPPQRLERLITGANVCRWFRFPPQSRPEHFTSYISEGEAACMRRIGLRHVRLCVAPSVVLDPREGQLRQEIVGLLEAAIERFHRADLAVVVDIHHEDRQAERDPSWRRALERLWAALAERMRALDPNRTLLEILNEPVFEGHEEEWIQWNLRLAEIIRANAPEHTMITSGPNWGGIGGLRRMRPIGDPNVIYSFHFYEPFPFTHQGATWSSEEVKPLRQVPYPSSPEAVAPLLAELSNHPRSQAMLEWYGRQRWNRDRLRAHFQEAIDWGREHGVPLYCGEFGVYPRYARPEHRLQWFRDFGQILRAHPVGWAVWGWDEGFGLARRFVEGRPVVDGSVAEALGLQPGC
cellulase	5	GB_hybridspades_bin.94.strict	Verrucomicrobiota	66% Limisphaera ngatamarikiensis	nil	PTRIQIGRGPTPFTRSTGEPFCPWGFNYDRDHRGRLLEEYWDTEWPTVAADFAEMKRLGANTIRVHLQVDAFFEAPYRPNPRALDRLARLLRLAERTGLYLNLTGLGCYRRSRVPLWYEQLDEAGRWHAQTIFWTSVARVAARSPAVFCYNLMNEPFVPGTPRAQGGWLAGEFGGFSYVQAITLDSAGRPRVMVARQWIQALAGAIRSEDPHALITVGLLPETRATDSFSGFDPAMVAEEVDFLSVHLYPRGQPHDDARQVLETCSALKPVVVEETFPLHLAPVLMTAFVREHRRFAAGWLTFYWGQPPEELATQTTFEAVLLHDWLVRWQILGRCLNP
cellulase	5	GB_hybridspades_bin.94.strict	Verrucomicrobiota	53% Fontisphaera persica	48% Thermogutta terrifontis 8AG9	VAWVVSWLGTSAVFDGAASSLPSNQRPERVWFATGFDRPEDFQDPEWQGKLVRGEGRGGGGSLQVYCASSDSPPGSKVITRTLPVDAARGCLVRATAWVQAEEVSERPRPWNGIKFMLAIETPRQRMWPQADMPVGTFAWQRAAFTTRIPSDAKTIQLVLGLESVTGRVWFDDVRLVVAAEPRLAPTNRSDRPFRGHPLARLRGAMVSPDLDPEGLRVLGQEWGANLVRWQLVQQAAPGHRPPLESYESWLEQALRKLDAALPWCERYGLYVVVDLHSPPGGRAIAGHYVASNDRLFSDPQAQAKLISAWQQIAQRYRGSKVIWGFDLVNEPVEEFVEEGCDDWPALAERVARAIQAVDPDRTLIVEPAQWGGPAEFVDWVPLPLSNVVYSVHMYEPHR…
cellulase	5	GB_hybridspades_bin.94.strict	Verrucomicrobiota	75% Limisphaera ngatamarikiensis	44% Thermotoga maritima 7EC9	MTRRQFLQMAFFAAASLRLEESTLLASRPRELPEPRASRLPRWRGFNLLEKFIARPEGNPPFRESDFEWIAEWGFDFVRLPMSYRCWTTIEKPRELKEDQLVHVDQAVEWGRQYKVHVNLNLHRAPGYCVNPPREPWDLWTDTLALELCAHQWAHFAKRYRGIPNRYLSFDLLNEPPDISEATYTRVIRHLVAAIRAEDPDRLIVVDGLRWGRDPVLDLKELGVAQSTRGYDPMEISHYRAAWIPGSDQWPVPTWPLRRKGQVVDKEVLRKERMEPWRQLEASGVGVHVGEWGAHNQTPHTVVLAWMRDCLDLWKQAGWGWALWNLRGSFGVVDSHRADVKYESFRGHQLDRAMLDLLQNG
cellulase	5	GB_hybridspades_bin.107.ori	Myxococcota	50% Ktedonobacter sp. SOSP1-85	44% Acetivibrio thermocellus 1CEC	LRVSGPRIVDGHGRPVRLTGVSWFGLESSAFAPQGLWARSLSGLLGDVKGLGYNFVRLPWSNQLLEETSRPVGISREHNPDLADLTGLQLLDRIIAEAGRQGLRVMLTRYQASPAAGATGLWYTPGYPEQRWIGDWVQLAMRYRTNPTVVAFDLHNEPHQPATWGSGDPQTDWRLAAERAGRAILAVHPELLIVVQGIDSAGGAGYWWGGNLRGVRSAPVRLPADRLVYGTNDYPSSVFNQSWFRDANYPNNLPAVWDSMWGFVFQESDPARVAPVLITGFGGRNESNSDKQWLTALGNYIMRHQLSFAYWCLNPDRFYGGILLSDWTRVSQRHGAIQPLLAPPLP
cellulase	5	GB_hybridspades_bin.107.ori	Myxococcota	34% Occallatibacter savannae	31% Saccharophagus degradans 5A8N	RLTTLGNRLAVQTETGPVPLRLKGLNRSGLQHKAGLKQAGLADLQAELRAWRVDWGAQIIRLPLAMDFWLDSTTYQRDLDEVVAAAAQEGLYLMLELHGTSTHLSEPLPLPGSDAVWRDLARRYGAQPHVVFDLWNEPHSVPWAAWQTQATHLLRCIRDAGATDTLTVVGGIDWAYDLSPLLQPDNRIEGLGPVAYATHPYPCKGVPPHGPAQWEERFGRVARMLPVLLGEFGADASNERPYGLSDPVAADAWLCQLLAYVDGLELSALAWSAGDRPHLTYGRDGGPVSLPGSPPDPGRPTEPFGARVRAWMAGP
xylanase	10	BB_illumina_bin.8	Thermotogota	55% Petrotoga mobilis	65% Pseudothermotoga thermarum 7NL2	LSFESNIEPFSRFGVANVELSKSVVFHGQSSLKVADRRSTWDGCQLDLTQFFQQFKKIDHEISMYIFHRSSNPELFRIIAVLQVDKTSQRITLMEKVVMPNTWKKISARFTTTEGPFENVSLLILSPSNHEHDYYVDLLSVVPTEKVLHPGTVLYSSFDGSLDGWQPRGADVNLAIDGTTAKSGSGSLKVRGRTKNWHGAQIDVKNVLQSGKSYEFTVWVYQNSGEDQRITLTMQRKYAGDEETNYDTIVWQRLVPTGKWTEIKGTYSVRLNAIVEELTFYVESPNPTLEYNIDEVMIVDRSVMLVEPEWEIPSLKEVFKDHFRMGVALPYKVLMNPMERKLVVKHFNSITAENEMKPESLLVSIGKYSFLRADEYIRFAEENGMVVRGHTLVWHSQTP…
xylanase	10	BB_illumina_bin.52	Dictyoglomota	73% Dictyoglomus thermophilum	51% Geobacillus stearothermophilus 1N82	MNKEIPALKEVYKNYFPIGAAVNPTTINTHKALLEKHFNSITPENQMKWEIIHPSPDVYNFSEADKIVEFALKNNMKIRGHTLLWHQQVPSWVFRDDKGNLVSKEVLLKRLEEHIKRVVGYYKGKVYAWDVVNEAISDNPSEFLRDAPWYKIGGEEIIEKAFIWAHEADPNALLFYNDYNLEEPRKRDKAYELVKRLKEKKIPIHGVGIQGHWTLSWPTPSMLEESIKKFQSLGVQVQITEFDISIYYDRNENANFTDPPLDRIERQAEIYKKAFEVLRRYKNVITGVTFWGVADDATWLDYWPVRGRKDHPLLFDVKHSPKKAFWEVIN
xylanase	10	BB_illumina_bin.52	Dictyoglomota	77% Dictyoglomus thermophilum	29% Paenibacillus barcinonensis 4XUO_A	FITGCARPIEVPSTSPAPSEPIPKTEVQIPKAEEIKGLILLTTFETGEEGWQPFGGGVKISISEKVARSGKFSLYVEGRSAGWHGAQIPLKNILQPGKTYNISTWIYQESGTDQRMILTMRRKYSTDESTQYNWIRAQFVPNKKWTEFRGSYSIPSGAIIEDLALYIEAPDNANLTFYIDDLVITEKGSSFKLNPELLTLISKYIK
xylanase	10	BB_illumina_bin.52	Dictyoglomota	72% Dictyoglomus thermophilum	54% Thermotoga maritima 1I82	MNKPKFFILIALLLLLSFTIIGAQELKGKLATAKYGKPKVDGEMDEVWKSTEEYLTDSYVQGIKGKTSYAKFRVLWDEDSVYIWVEVYDSLLNKDNTNPWEQDSVEFFIDEDNAKKTSYDSNDAQYRVNFENRQTFGTGASKDYFLTATKITNFGFIVEAQVKMKTKKLKEGDIIGFDVQINDADKFGSRVGIIAWNEVENINWQNPSSFGNLKLVK
xylanase	10	BB_illumina_bin.52	Dictyoglomota	73% Dictyoglomus thermophilum	51% Geobacillus stearothermophilus 2Q8X	MNKEIPALKEVYKNYFPIGAAVNPTTINTHKALLEKHFNSITPENQMKWEIIHPSPDVYNFSEADKIVEFALKNNMKIRGHTLLWHQQVPSWVFRDDKGNLVSKEVLLKRLEEHIKRVVGYYKGKVYAWDVVNEAISDNPSEFLRDAPWYKIGGEEIIEKAFIWAHEADPNALLFYNDYNLEEPRKRDKAYELVKRLKEKKIPIHGVGIQGHWTLSWPTPSMLEESIKKFQSLGVQVQITEFDISIYYDRNENANFTDPPLDRIERQAEIYKKAFEVLRRYKNVITGVTFWGVADDATWLDYWPVRGRKDHPLLFDVKHSPKKAFWEVIN
xylanase	10	BB_illumina_bin.52	Dictyoglomota	77% Dictyoglomus thermophilum	43% Caldicellulosiruptor acetigenus 7NWN	FRVLWDETRIYEYAEKYDSLLNKANANPWEQDSFEIFIDEDNSKRLSYDSNDAQYRVNFENVQTFGTNASSARFVTATKKTDFGYIVEAQVKMKEVKLEAGKVIGFDVQVNDADASGSRVGIIAWNEMENINWQNPSSFGNLRL
xylanase	10	BB_illumina_bin.52	Dictyoglomota	48% Dictyoglomus thermophilum	28% Paenibacillus barcinonensis 4XUO	FITGCARPIEVPSTSPAPSEPIPKTEVQIPKAEEIKGLILLTTFETGEEGWQPFGGGVKISISEKVARSGKFSLYVEGRSAGWHGAQIPLKNILQPGKTYNISTWIYQESGTDQRMILTMRRKYSTDESTQYNWIRAQFVPNKKWTEFRGSYSIPSGAIIEDLALYIEAPDNANLTFYIDDLVITEKGSSFKLNPELLTLISKYIK
xylanase	10	BB_illumina_bin.52	Dictyoglomota	73% Dictyoglomus thermophilum	40% Caldicellulosiruptor acetigenus 7NWN	MNKPKFFILIALLLLLSFTIIGAQELKGKLATAKYGKPKVDGEMDEVWKSTEEYLTDSYVQGIKGKTSYAKFRVLWDEDSVYIWVEVYDSLLNKDNTNPWEQDSVEFFIDEDNAKKTSYDSNDAQYRVNFENRQTFGTGASKDYFLTATKITNFGFIVEAQVKMKTKKLKEGDIIGFDVQINDADKFGSRVGIIAWNEVENINWQNPSSFGNLKLVK
xylanase	10	BB_illumina_bin.52	Dictyoglomota	73% Dictyoglomus thermophilum	51% Geobacillus stearothermophilus 1N82	MNKEIPALKEVYKNYFPIGAAVNPTTINTHKALLEKHFNSITPENQMKWEIIHPSPDVYNFSEADKIVEFALKNNMKIRGHTLLWHQQVPSWVFRDDKGNLVSKEVLLKRLEEHIKRVVGYYKGKVYAWDVVNEAISDNPSEFLRDAPWYKIGGEEIIEKAFIWAHEADPNALLFYNDYNLEEPRKRDKAYELVKRLKEKKIPIHGVGIQGHWTLSWPTPSMLEESIKKFQSLGVQVQITEFDISIYYDRNENANFTDPPLDRIERQAEIYKKAFEVLRRYKNVITGVTFWGVADDATWLDYWPVRGRKDHPLLFDVKHSPKKAFWEVIN
xylanase	10	GB_hybrid_bin.21.ori	Armatimonadota	53% Meiothermus hypogaeus	37% Bacteroides thetaiotaomicron 5XXL	IRVLDANGHHVSGARVQVEQVRHAFLFGCNLFNLEPENPEAWQTQYQRQFTALFNYATLPFYWGAFEPEAGRPQYARLEQMARWCTAHGIVAKGHPLIWQEVWPGWAPADPDAAIPLLQRRVETILSRYRGLIRYWDVVNEANSAADHANGHGAWVRRDGPVAVVARALEWARKASRGTDNVLIYNDFNVGEAHLALLEGLQRRRALPDAIGLQSHMHRELWSPERVWVIMERFARFKKPIHFTEITVVSGPSPGEWSMQRPPSVWPTTPEGEREQAEYLERLYTLLFSHPAVQAITYWDFSDRNAWLNAPAGLLRADMTPKPAYERLYNLIRRAWWTSAEGRTGSNGQYTVHAFYGEHRITVTDAAGRTIAQTVTLRPGRGETRVTMQL
xylanase	10	GB_hybridspades_bin.94.strict	Verrucomicrobiota	65% Limisphaera ngatamarikiensis	33% Acetivibrio clariflavus 8B73	VTRREFLRRAAAGAVAGPMLLRGASRSESDLLAEAEERIRQHRRRRRVLLIRDAKGRPVPGAKVRVQQTRHEYWFGCNLFLFGRGSGASWESEYRARFIELFNFATLGFYWAMYEPQPGRPQEERTDQILEWAAKHGIVCKGHPLVWDDRVSSPSWLPESDEELARLVETRVRSVVSRFRGRLDVWDVVNEATHLPDRVSRTRMARWGEAIGPVAYTRRPLEVARAVHPEAVLLVNDYRLDQAYYNLLDAVRDAEGRPLYDAIGLQSHMHGGPWPLARIWEVCDRFAQLGRPLHFTEITVVSSSQRSPGEPWGPTNPEAEARQAEYITKFYTMVFAHPATQALVWWDLSDRGAWQGAAAGLLRRDMSPKPAYERLHELIRRRWWTQAEGIVGTDGEYVV…
xylanase	10	GB_hybridspades_bin.94.strict	Verrucomicrobiota	60% Verrucomicrobium spinosum	38% Cellvibrio mixtus 2CNC	KLPLAFGLAWVGTLLWFVAWHSLIAADSPAESDAERPEPSLAEAARRWFVLGVGVHDALPRRSEDHPLLLRHFRSVTPENGLKPAAVQPLEGQWHFAVPDAFVAFAQRHGLQVVGHCLVWAKDDRTPAWFYPPGQSPADRQQLFQRLSNHIRTVVSRYRGQMAEWDVVNEALDDGTNALRPSGWSRLCGTDFIAWAFRWAHEFDPNAMLVYNDYRNELPGKREACFRLLRDLREQGVPVHAVGLQGHYEVDEVPYDELERTFEGLRAMGLRAVVSELDLDMVPRSRWWADGGRHREELARWNPYPEGLPAAMLDRQARQYARLFRLFRRYADVIERVSFWNLHDGQSWLNEFPWRRVNHPLLFDRAGKPKPAFYAVLEVLNE
xylanase	10	GB_nano_metaflye_bin12_	Deinococcota	100% Meiothermus luteus	49% Thermotoga maritima 1VBR	REFNLVVAENVMKWGALQTSRGQYNFAPADLLVEFAQKNRMAVRGHTLVWHQQLPRWMYGSFGASEMEAILREHIQAVVGRYRGRVAYWDVVNEAVGDDARLRSTPFEVLPDYLEKAFRLAREADPQAKLFYNDYGAEGLGPKSDAVYALLKGLKEKGVPLDGVGFQVHVDLGFSPRAVRMAENLERFARLGLEIHITEMDVRLGGSGSRTERLAKQAQVYREVMRVCLGQPRCKAFTLWGFTDAHSWRAASEPLIFDVDYKPKPAYFALQQALQQP
beta-glucosidase	1	BB_hybrid_bin.119	Nitrospirota	85% Thermodesulfovibrio	40% Pyrococcus horikoshii 1VFF	REQKSIYQSQTNRKNNKFLWGVATSAFQLEGSPYADWSTWDSIFNLNPKITNHYELYKEDIKLIKNLGVNAYRFSIEWSRIQPSEDYWSKEVVNHYQKIIDLLNENNITPMVTIHHFTHPVWFITKYPWHKKKSIEKFIEYVERLVENIKGVNYWITFNEPYILILGGYIEGCIPPGYKDLSLAIKALKNIFICHGKIYDLIHLKNKNSMVSIAHNMAVFAPWIKWNPLDRFLTKIAKKFYNQSVIEGFMSGKIKLPIPLRKTLEIDVPIQGKLDFLGINYYTRVHMRFNPFRKLFIEFRHRDIDGHGLTDMGWEIYPKGLKKVLRYASKLNVPLIITENGIATKDDNKKMKFIKAHIDVLESAISEGINVRGYFYWSLIDNYEWLHGLDARFGLYRVD…
beta-glucosidase	3	BB_hybrid_bin.97	Thermoproteota	75% Dictyoglomus thermophilum	45% Acetivibrio thermocellus 7MS2	MAKGCTIFPQSIALASTWNPELVEKVGAAIGKESRAHGIHQLLSPTINIARDTRCGRTEETYGEDPYLASVMAVAFIRGVQSQRVICTPKHFAANFVGDGGRDSNAIHFSERLLREVYFPAFKAAVQKGGALSIMAAYNSIDGVPCSCNRWLLTEVLRGEWGFKGFVVSDYGSVSGLITHHGVAKTKGEAAEKALEAGLDVELPD
beta-glucosidase	3	BB_hybrid_bin.97	Thermoproteota	60% Dictyoglomus thermophilum	37% Pseudomonas aeruginosa 6R5O	MWLGLFEKPFLDPEYAEKICDCAEHRRLVLEAARQGVVLLKNDGVLPLAKGLKSVAVLGPNAAVARLGGYGGYGVKVVSPLEGVKNNVSESTRVYYAEGCSLTGTSREGFKEALKAARSAN
beta-glucosidase	1	BB_hybrid_bin.135	Spirochaetota	55% Meiothermus ruber	42% Acetivibrio thermocellus 5OGZ_A	MNRWEFGENFLWGVATASYQIEGAWNEDGKGESIWDRFTHTHSLFSFLGWKPRIYQNQNGDIACDHYHRYKEDLDLMKELRIPNYRFSIAWTRIFPDGTKKNVNPKGVDFYHRLIDACLEREIVPNVTLYHWDLPQALEDKGGWTNRDTYLHFLDYVDFVTKEYKDKVPRWFILNEPSAFTILGYLLGIHAPGKKGISNFFPAVYHVALAQGDGGKIAKSNSPNSEVGTTFFTMYLEPFSKDGIFSEWDKKATQRYDALINRLFIEVLLGLGFPERDLPFLKELQKYYLPDDEKRMKFIPDFIGIQNYTRLKVRASLFVPMMWGELIEAKKITNQITDMGWEVYPEGIYHILKKFSQYENVKKIYITENGAAFPDKLENHNGEIRIQDTQRIDYIRSYL…
beta-glucosidase	1	BB_hybridspades_bin.67	Caldatribacteriota	63% Atribacter laminatus	55% Halothermothrix orenii 4PTV	MGYLGLFPDDFLFGVATAAYQIEGAWNEDGKGESIWDRFAHTPGKILDGTTGDVACDHYHRFAEDVALMAELGVQAYRFSISWPRVLPQGKGKVNEKGLDFYRKLVALLREKGIRPVVTLYHWDLPQALQDEGGWENKATCEAFSEYARVVFRALRGSVDLWITHNEPWVVAFIGNYEGRHAPGKRDFQAALEVSRNLLLAHGMAVQVFREEKPGGEIGIAVNLSPAHPASEAKHDREAARRYDGYLNRWFLDPIFRGQFPEDMLLWYRNKGYGVAPLTPDEGKLVSQPLDFLGINYYSRNIITQGEEPVLNIAHAENPYVERSDMGWEVYPRGIYEIIERVVREYAPQKVYITENGFAFPDTPCDGAIDDLRRVSYLRDHILWLYQALEAGYPVRGYF…
beta-glucosidase	1	BB_hybridspades_bin.67	Caldatribacteriota	63% Atribacter laminatus	54% Niallia circulans 1QOX_A	FPDDFLFGVATAAYQIEGAWNEDGKGESIWDRFAHTPGKILDGTTGDVACDHYHRFAEDVALMAELGVQAYRFSISWPRVLPQGKGKVNEKGLDFYRKLVALLREKGIRPVVTLYHWDLPQALQDEGGWENKATCEAFSEYARVVFRALRGSVDLWITHNEPWVVAFIGNYEGRHAPGKRDFQAALEVSRNLLLAHGMAVQVFREEKPGGEIGIAVNLSPAHPASEAKHDREAARRYDGYLNRWFLDPIFRGQFPEDMLLWYRNKGYGVAPLTPDEGKLVSQPLDFLGINYYSRHIVRQGQKFPLEIEIVRLPQGVYSDMGWEVYPQGLYEIVQWAYNIYNPKTLYITENGYPSPDTLSPEGLVLDEERIAYLKAHLTALSKALEEGYPIRGYFVWSLM…
beta-glucosidase	3	BB_hybridspades_bin.67	Caldatribacteriota	66% Dictyoglomus thermophilum	37% Bacteroides thetaiotaomicron 5XXL	VRELLSRMTLEEKVAQLCAVHAHRLLEGKKFSEEKAKALIGNGIGQITRLFGSPELEPEQAVILGNDIQRFLKEKTRLGIPAMVHEECLSGLLSKGATVFPQAIGLASTFNPQLVQRMTSLIRETMRALGVHQGLAPVLDIPRDPRWGRTEETFGEDPYLVSRIGSAYIRGLQGEDLRHGIVATAKHFTAYGISEGGRNLAPAKVGERELREVFLFPFEVAVREAGVRSIMNAYHEIDGVPCAASSFLLTKILREEWGFGGIVVSDYEAVRMLFTFHRVAKDEKEAAILALKAGIDVELPDADCFPHLVAAVREGYISEELLDAAVQRVLTLKYELGLFDSLPLASPESIALLDAPKNRELAREIARASCVLLKNDGILPLRKDITSLAVIGPNAHNPV…
beta-glucosidase	1	BB_illumina_bin.27	WOR-3	42% Candidatus Velamenicoccus archaeovorus	40% Pyrococcus horikoshii 1VFF	MLWGSGISAYQAEGDNVNSDWWVYDKGKSAKASYFWYKWKDDIELLKQLGQNAFRFSFEWSRIYKSENEIDYSALDTYRKIVDKLLEYNIEPIVTLWHFSNPIWFYNKGGWLRKENIGYFLDFVELISKYFQDIRYFIILNEPNVYSFKSYVEGSWPPCEKSIKKALITLNNLSKAYIKAYQILKNSKRLLSVAQNLVIFRPYKLYNPINVISSFLNDKLYNFLFLDKVKKYLDFIGINYYTRVFVKFFSNFVYKKDRDKNCLGWEVYPKGIYIITKLVYRKYKKPIMITENGICTNNDFQRINFIKEHVEYIKKCIKEGIKIIGYIYWAFLDNYEWAEGFGPRFGLIEVDYETGNRKIRNSAYFYRELI
beta-glucosidase	1	BB_illumina_bin.52	Dictyoglomota	70% Dictyoglomus thermophilum	57% Halothermothrix orenii 4PTV	MAKYIFPKGFLWGTATASYQIEGGVYEDGKGETVWDRFTHTPGTIYQNQNGDIACDHYHRWKEDVEIMEFIGLNAYRFSISWARIFPEGKGSLNLKGLNFYRELIETLLSKNIKPAITLYHWDLPQALENKGGWLNRDTSKYFSEYANFMFKTFKEYDIIWITLNEPWVHAFLGYGFGVHAPGKRDMKGAFIASHNLLLAHGLAVQSFFENRIRGQIGISLNLSPIHPGENIPEDWEAVQIQDGFVNRWFLDPLFYGKYPEDIWKILEKNKWAFDFPLDDFKTINLPFDFIGVNYYTRSIVKKDPENPFLGIKFVSTEKEKTEMGWEIYPKGLYELLIRLKKDYPKAIYITENGAAFNDVLLEDSKVKDEKRINYLKEHIKEAYNALKDGVDLRGYFVW…
beta-glucosidase	1	BB_illumina_bin.52	Dictyoglomota	70% Dictyoglomus thermophilum	42% Pyrococcus horikoshii 1VFF	YLFPDGFFWGTAVSSHQVEGNNNNNDWWEFETQGKVKNKEKSGIACDFWNRYEEDFKIIKEMNNNAFRFSIEWSRIEPMLGVFDGSSLEHYKKMIVSLREKEIEPFVTLHHFTNPLWISKEGGWLNSKTIDFFLRYVEKVVREYKDLVKYWITINEPNAYAFVSYLMGMFPPQEKSLSKMVLVLNNMLKAHAKAYEIIHEIIPDAKVSIAYNIIIFDPINPSSFIDKKVQSFLDRLYNLTFLETILTGKFSAPFKREDIPYAKDTLDYLGINYYTRLYVGFDVKAFPYFIKIYVPDNVEKSDFGWEIYPEGFYRVVKRFWEMVKKPIIITENGISDAKDEKRPKYLISHLIELHRAIQAGVKVLGYLHWSLMDNFEWAEGFSQRFGLIEVDFKTQERKW…
beta-glucosidase	3	BB_illumina_bin.52	Dictyoglomota	82% Dictyoglomus thermophilum	47% Saccharopolyspora erythraea 5M6G	KKILLILIFSIFIFSSIFSFEESIDEKVEKLLSQMTLDEKIGQMTQVDSSYIKDPEDVKRYFLGSILSGGNSGPANPTPENWANYVDRFQYYALQTRLKIPIIYGIDAVHGNAKVYSAVVFPHNIGLGCTRNEKLVEECARITAIETYAVGIRWSFAPCVAVAQDIRWGRTYESFSEDPSLVAVMGSAVVRGFQGKSLRDKNSILSCPKHFVGDGGTIFGTGMNGLLDQGDTRCSEQELRDIHMKPYIYAIKEGAKSIMVSFSSFNGTKMHAHKYLLTDVLKKELKFDGFLVSDWKAIEQLPGSYEDQVALSINAGIDMVMVPDDYVRFINTLKACVQKGRVSINRIDDAVRRILRVKFLLGLFDNPFSDRELIGKIGSKEHREVARRAVRESIVLLQN…
beta-glucosidase	3	BB_illumina_bin.52	Dictyoglomota	82% Dictyoglomus thermophilum	66% Acetivibrio thermocellus 7MS2	MERDIKKLISQMTLEEKAKLCSGLDAWHTKPIERLGIPSIRMSDGPHGLRKTEGLFAESIPATCFPTAVTLAASWDRELIEKVGKAIGEECQAENVQIILGPGVNIKRSPLCGRNFEYYSEDPFLSSEMAKHFIKGVQSEGVGTSIKHFAANNQEHRRLTVDAIVDERTLREIYLASFEKAIKEAQPWTVMCSYNKVNGTYASENEFLLTKVLREDWGFEGFVVSDWGAVNDRVLGLLAGLDLQMPYDGGHGDKKIIEAVRSGKLPEEVLDKAVERILRIVFKAIENKKENATYDKEAHHKLAREVARECFVLLKNENNILPLKKEGTIALIGAFAKNPRFQGGGSSHVNPTKVDNAVEEITKIVEGKANILYAEGYKLDTDEPDEKLIEEAKEIAKKA…
beta-glucosidase	1	BB_illumina_bin.83	CSP1-3	56% Thermoflexus hugenholtzii	41% Pyrococcus horikoshii 1VFF	MKRFPEGFRWGTATSSHQVEGGNTNNDWWLFEQQPGRIRDGSRSGAACDWWHRAEEDFDRMRALHQNAHRLSLEWSRLEPEPDRWEEEAEARYRQMLRGLRERGIEPMVTLNHFTLPLWVAQQGGWENPKIVYWFARYAERCAEAFGELVSWWIPINEPNVVVALGYLHGKHPPAVRNPLRAWQAIPNLLRAHAAAYRALHEVQRDAQVGTAHNLRPFDPARPDGKLDRWICSVHGQFFNWMWLEALHRGVVRSALGRWVLPECAGTLDFVGVNYYTRDRLRFAPWRVSYGLAQTVRDPGAVYSDGDYGEVYPEGLYRVVREVWERYRRPVFVTENGLPDADDDLRPRFLVEHLSALHRAIEEGADVRGYYHWSLVDNFEWAEGWSLRFGLIALDPQTQ…
beta-glucosidase	3	BB_nano_metaflye_bin.14	Chloroflexota	90% Roseiflexus castenholzii	43% Kluyveromyces marxianus 3AC0	MWTTTPIERLGIPAIKVTDGPNGARGAGGFVGGAVTAACFPVGIALAATWNTSLVEEVGEALAEEAQSKGARLLLAPMVNIHRSPLNGRNFECYSEDPFLSARMAVAYITGLQRRGVGATVKHYVCNDSEFERNTISSEVDERTLREIYLPPFRAAVQEAKTWAVMAAYNRVNGVYASEHPVLLNDILKREWGFDGIVMSDWFGTKSVAEAAANGLDLEMPGPTRWRGEQLIAAVENGQVSMAAIDKSVRRMLRTIARTGAFENPEIPFEQAIDRPEHRALIRRAAAEGIVLLKNEGGILPLNLANLSSLAIIGPNAKTAQIMGGGSAQVNAHYAISPYDGIAARVGDQVNLKYALGCTNHRYLPRLDSALVMPDSSEGRGFTVAYYNSHDLTGEPVYQ…
beta-glucosidase	1	BB_nano_metaflye_bin.14	Chloroflexota	95% Roseiflexus castenholzii	40% Pyrococcus horikoshii 1VFF	MTVQYDIGLSAQTRQHTRLPEPLRFPPGFLWGTATSAHQVEGQNTNNQWWVWEQQGRCWHGNVSGDACGWWRDAEGDLDRAAALGTNAHRMSIEWSRIEPEEGRFDRRAIRRYREIIGGIIRRGMTPMITLHHFTNPLWIEARGAWLNPATPKRFAQFVAYAVEGLGDLCNLWCTVNEPTVYAALSYLKGIWPPGRRNILQALRVFANLMRGHELAAQTVHRLHPAHRVGIVHHKRILDPASPAGHDVLMTVMYDYLVNGLVLRRLRETSDFFGLNYYSRDHIAFDLRRPYHLFIRRFTPPHLEQSDAGMEGAFGEIYPNGLYRALKRVYRWLKLPIYVTETGLPDEDDNQRPRFLLNHLESVHRAIQEGVDVRGVFIWSLVDNFEWAEGWGLRFGLYA…
beta-glucosidase	1	GB_hybridspades_bin.107.ori	Myxococcota	54% Atopomonas hussainii	38% Pyrococcus horikoshii 1VFF	RRTRGLHSVMPAPPPYVFPRDFLFGAATAGHQIERAQPSDWTAFEQEVMRTGRFGTLGTGRPKPGHIHDLGRWPDEVRRAKTNHDALYAQDLALAAQMGHNAYRFSLEWARLFPKEQMEEADPQGVAYYHGLLDAMERAGLTPSATLFHFASPQWLWQERGGRRGWERDDALRHFERYLRAVAKHFGGRISHYCTLNEPMVYVYNGYLEGVFPPGERRGDPSQVAGVVAQLLRAHALAYRILKEDASRRGRSIAVGFTQHTRAFHPYRNWAPLDRLTASLIEQAFIWDFVDAVHTGTLRMTGTQQRQEIPGLKGTQDYLGINYYGRFYVKTSILHPLRFEILMHDPDDPSEPRSDLGWAEYPRGLLEVLAEAQRRYQLPLYVLENGVADAADDDRRRQR…
beta-glucosidase	1	GB_hybridspades_bin.136	Patescibacteria	44% Dictyoglomus thermophilum	34% Pyrococcus horikoshii 1VFF	IKFPDGFLWGSSISSHQVEGYNFNNWTVWEELNCRNLAYNAKKYWHKWQQEKFLEMFDFENYISGRATDHYNKFKTDFRLAKELGHNAIRISIEWSRVEPENGIFNQKEINHYREVLLTLQKLNIERFVTLWHWTIPVWLEKIGGFENKQIDYYFTRYIERVVKEFNNLVNFWITINEPEIYSAMSYFYGAWPPQKKNLFKYFKIFNNLIDIHNLSYKIIKEISLNSKIGISKNNTHFEAYRNRFINVILKKIADWWWNDYFLNKTKDCQDFIGLNYYFYNRINFGFNKNENKIISDLGWELRPQSIYYVLKDLKKFNKPIYITENGLADKKDTKRAWFIFETLKNIYKAINEGVDIRGYLHWSLIDNFEWDKGFWPRFGLIEVNYKNLNRKIRPSAFF…
beta-glucosidase	3	GB_nano_metaflye_bin12_	Deinococcota	99% Meiothermus sp.	53% Acetivibrio thermocellus 7MS2	MLEVEEILRQMTLEEKAALCTGASAWTTLAIPRLGVPEMVVSDGPHGLRRVADVHAVGTKSLPATAFPTASCLSATWDRELLREVGAAIAREAIALGVDVVLGPGNNMKRSPLCGRNFEYFSEDPYLAGELAASYIQGVQSQGVGTSLKHYAANNQEYQRLRIDVRVDERTLREIYLTGFEIAVKKGRPWTVMCAYNKVNGTYASEHRYLLQQVLKDEWGFEGLVVSDWGAVVDRVAALEAGLDLAMPGPKARFTQALVEAVRSGRLEEARLDEAVRRILRVVFRAKATPKGGQFDAEAHHALARRAAAEGMVLLKNEGLLPLKNPLRIAVIGRSALHPQFQGGGSSNVNPTRVDIPLEELRRVAGEAQVTYAEGYPEGLAEDPRLIEEAVAQARAAEV…
beta-glucosidase	1	GB_nano_metaflye_bin12_	Deinococcota	90% Meiothermus luteus	53% Halothermothrix orenii 4PTV	MKRSDFPPDFTWGTATSAYQIEGAVAEDGRGLSIWDTFSHTPGKTHGGDTGDVACDHYHRYLEDIALMKELGVNAYRFSVAWPRVLPEGRGRVNEKGLAFYDRLVDALLAQGIAPWVTLYHWDLPQPLEDQGGWPVRETAYAFAEYADLLTRRLGDRVRHWITLNEPWCSAHLGYFTGVHAPGKQNLALAVQASHHLLLAHGLAVPIIRQNALGAQVGIALNLSPGHPASPQPADVAAARRFDGFQNRWYLDPLFGFGYPKDILALYDEVALQVREGDLAVIATPTDFLGVNYYSRAVVQEDSEEPYRFRYVRVGEERTAMDWEVYPEGLLELLVRLWREYRPGAIYITENGAAYLDCTSEDGEIRDSERVRYLQRHLAQCLVALREGVPLRGYFVWSL…
beta-glucosidase	1	GB_nano_metaflye_bin12_	Deinococcota	92% Meiothermus luteus	48% Thermotoga maritima 1OD0	MELRKADFGPQFRWGVATAAYQIEGAVKEDGRGPSIWDTFAHTPGRIKTGENADVACDFYHRYREDTALIREMNFQAHRFSLAWPRILPEGRGRLNPKGLDFYQRVIDRTLELGLEPWVTLYHWDLPQALEDQGGWTNRDVVGWFAEYAAVCARAFGDRVRHWMVLNEPAVFTVLGYLQGRHAPGRRGLSSFLPAVHHAALAQAEGGRALRASLPNAQIGTTFSASYVQAAGPTWLSQMAATQYDAIANRLFLEPALGLGYPWKRAPFLHLLRPYIRPGDLERLAFDFDFIGLQTYFRQLVRFDPLMPATWAREVPHEERGGELTAMGWEVWPENLYHLLKQFAAYPGVRRIIITENGVAYLDTPEGGRVHDPKRIAFIQAHLLQVRRAQQEGVPVEGY…
beta-xylosidase	3	BB_hybrid_bin.97	Thermoproteota	71% Dictyoglomus thermophilum	54% Thermotoga maritima 7ZB3	MPETEGEQRDRCSLDLPGVQEDLINEVCELGVPTVVVLINGSAITMTKWIDKVNAVVEAWYPGEEGGNAIADVLFGDYNPGGKLPITFPKTVGQLPLYYYNPKPSGRVYDYVDLRGVQHLFPFGHWLSYTKFEYCNLRILPEKIKPDGRVKIQADVKNVGRYGGDEVVQLYLHDPYASIARPLKELKGFRRVTLQPGEEKTVEFILGPEELSFYNVKMRLAVEPGLFEVMAGGSSEDIRLKGTFEVA
beta-xylosidase	39	BB_hybridspades_bin.33	Planctomycetota	35% Thermogutta terrifontis	23% Bacteroides cellulosilyticus 5JVK	KSRLSSLPTMFMIFVLDLLCGFQFGLHALAGALTYGPAQESPAEPVAGPLRRSGLTPIGRIRVRRSEEISESPWGVACHWIADAPVSDIPARIERLARLGAKWALLVPDWNAIETEPGRYQFDAPTHRFDEALRGIVARGIKPILQIYGGNRLYMPEALDANFRQTADAETLLEPPAREAWLRFVEELVRRYGRVVKTWEIWNEPNSEWFWASGRRASVAQYARLVRSAGEVIRRVNPQATIVAGATAMVPVDYFDGLLKSEAAATFDFCSVHPYGVTPEDSVGDIRMLQQLLTRHGRPPVVWQTECGLPSRPDTAGWGFGGPWDEMKHAKWILRRMLTDAILGMPVSIYFVLEDYPGVLEAGPDKGKRAYNRKGLYVAPSGAPKPGAYAFQHLASLVD…
beta-xylosidase	3	BB_illumina_bin.73	Ratteibacteria	54% Caldanaerobius fijiensis	50% Thermotoga maritima 7ZB3	RVKEILKKMTIEEKVFQLCSVYITDIVKDGEISNELLEKELEFGIGQVSRVYGGIKNIDPEKAKEYLEKIQKFLKEKTRLGIPAMIHEECLSGFLTNKATSFPQIIGIASSFNPKLIEKMTRVIRRQMRNAGVHQGLSPVLDVCYDVRWGRTEETFGEDPYLCALMGVHYVKGLQGENLKEGIVATGKHFAGHGFSEGGRNICPVHVGERELRDIFLFPFEACVKEANLKSIMNAYHDIDGIPCACSKKLLTDILRKEWGFDGIVVSDYEAIKMLNTIHLVAKDDKECAILSLKAGIDIELPNKSCYPLLIECVKKEIIKESEIDKAVERILKIKKELGLFEENKKFFIDFDKEEDRKLAHEIAKETFVLLKNDGILPLKNIKSISLIGPSVDSPRNYF…
beta-xylosidase	3	BB_nano_metaflye_bin.14	Chloroflexota	90% Roseiflexus castenholzii	53% Thermotoga maritima 7ZB3	TTTTYPYQNPGLPIEQRVNDLIGRMTVEEKVAQLGSRWIYEIADERGLNRQWAQERMAHGLGQVTRLAGGSVLGPVETAKLANQIQKFLVEETRLGIPALIHDECCSGFLANGATSFPQIIGVASTWEPELVEAMTRVIRQQMRAVGVHHGLAPVLDIARDPRWGRTEETFGEDPYLTSVMGAAYIRGLQGAGWSEGVMATGKHFVGYSASEGGLNWAPAHITARELREVYLAPFEAAVRAARLASIMPAYHEIDGEPCSAAPWLLTGILRYEWGFDGLVVSDYMAIDQLRNYHKLACDKAHAARLALEAGVDIELPSVDAYGQSLLDAIANGDVPIEWIDRSVRRILTLKFAFGLFENPYVDPDAVLAVFDTPAQRELAREIARKSIVLLKNEGKLLP…
beta-xylosidase	43	GB_hybridspades_bin.94.strict	Verrucomicrobiota	70% Fontisphaera persica	63% Bacteroides eggerthii 6MLY	RAAHNPILWADVPDLAMVRVGNTYYMSSTTMHMSPGVPIMKSTDLVNWTIVNYAYDILEDVDELNLERGKSDYGRGSWASSIRYHQGRFYVSTFCHTTRKTYIYWTTNVETGPWESRSFQPALHDHSLFFDDDGRVYMLYGVGNLWLAELNEDLSGLKEGGIHQVVISNAHAVVTLDVGLPAEGSQLFKYNGKYYLFNICWPRGGMRTVVIHRADRLTGPWEGRLGLQDKGVAQGSLIDTPDGRWYAYLFRDWGAVGRVPYLVPVRWEAGWPVLGIDGKVPDELPDLPTSRGLIPGTVASDEFDRKPGDRPLPLVWQWNHNPDSRFWSISARPGYLRLIGGRVDREFEQVRNMLTQRTFGPECSGWVTLDVSHLKDGDCAGLALLQRHYGYVAVRQEGA…
beta-xylosidase	43	GB_nano_metaflye_bin12	Deinococcota	85% Meiothermus ruber	62% Halalkalibacterium halodurans 1YRZ	MRISNPVLRGFHPDPSILRVGEDYYIATSTFEWWPGVRIHHSRDLVHWRLVGYALTRTSQLDLLGNPDSGGVWAPCLSHDGDRFYLVYTNVRTWGNGEAFKDAHNYLVTAERIEGPWSEPVYLNASGFDPSLFHDTDGRKWLLNMQWDHRKGRNPFAGILLQEYDPLQRRLVGPVRNIFQGTPLGVTEGPHLYKKDGWYYLVVAEGGTVYEHAVTVARSRCIEGPYEVDPCYPMLTAKGRPELPLQKAGHASLVETPGGEWYMAHLVGRPLEPPQAPQRHCPLGRETALQKLVWTSDGWPRLAHGGNAPALEVEAPALPPHPWPAEPERDDFDGPALGLQFQTLRHPPDPSWLSLSERPGYLRLYGRESLSSRHRQSLVARRLEHFYAEAETALEFEPQ…
